# Supplementary material for: Alder and the Golden Fleece: high diversity of Frankia and ectomycorrhizal fungi revealed from Alnus glutinosa subsp. barbata roots close to a Tertiary and glacial refugium
Source: PeerJ. 2017 Jul 18;5:e3479. doi: 10.7717/peerj.3479 (PMC5518731; doi:10.7717/peerj.3479)
Supplement: Supplemental Information 1 — Additional Supporting Information may be found in the online version of this article: Appendix S1. Supplementary Tables. Table S1. Site characteristics, location, and occurrence of Frankia and EM MOTUs among sites. *putative endemic MOTUs Table S2. Matrix reporting occurrence of EM MOTU among sites located in Turkey, Iran and Georgia. Table S3. Correlation of climatic factors and geographic position with NMDS structure for all symbionts in Georgia, Frankia only, EM fungi only, and for EM fungi in Georgia, Turkey and Iran. [file peerj-05-3479-s001.xlsx]

## Sheet: Table S1
sampling site	PF	PP	PV	SV	BA	BO	TR	TS
locality	Poti	Poti	Poti	Surami	Bakuriani	Bordjomi	Tvalivi	Tvalivi
Latitude	42.138205	42.094019	42.143042	41.938169	41.75353	41.807749	42.240401	42.181596
Longitude	41.827869	41.697493	41.694231	43.499422	43.540449	43.43375	44.848509	44.817867
Altitude	10	7	14	1200	1760	924	850	908
Georgia_region	West	West	West	Center	Center	Center	East	East
Annual Mean Temperature	69	33	69	-17	47	21	96	95
Mean Diurnal Range	109	115	111	110	105	107	102	103
Isothermality	35	36	36	38	36	37	29	29
Temperature Seasonality	6801	6713	6971	6156	6512	6192	8969	8925
Max Temperature of Warmest Month	230	200	232	139	203	176	283	280
Min Temperature of Coldest Month	230	200	232	139	203	176	283	280
Temperature Annual Range	-74	-112	-76	-149	-88	-110	-67	-68
Mean Temperature of Wettest Quarter	304	312	308	288	291	286	350	348
Mean Temperature of Driest Quarter	39	6	38	39	108	78	190	188
Mean Temperature of Driest Quarter	16	-21	16	-93	-32	-54	-11	-12
Mean Temperature of Warmest Quarter	153	116	155	59	128	98	210	208
Mean Temperature of Coldest Quarter	-20	-55	-23	-96	-37	-58	-20	-20
Annual Precipitation	1097	1153	1014	877	929	905	539	550
Precipitation of Wettest Month	118	123	107	147	137	141	78	80
Precipitation of Driest Month	67	72	61	28	38	34	24	24
Precipitation Seasonality	17	17	17	55	39	45	37	37
Precipitation of Wettest Quarter	329	350	302	402	361	376	205	210
Precipitation of Driest Quarter	224	236	206	94	126	111	78	78
Precipitation of Warmest Quarter	255	256	233	297	348	298	197	201
Precipitation of Coldest Quarter	290	312	264	95	134	119	82	83
Frankia1	0	0	0	0	0	0	0	2
Frankia2	0	0	0	0	0	0	0	4
Frankia3	0	0	0	0	0	0	2	0
Frankia4	1	1	1	1	1	0	2	0
Frankia5	0	0	0	0	0	0	1	0
Frankia6*	0	0	1	0	0	0	0	0
Frankia7*	0	0	1	0	0	0	0	0
Frankia8	1	1	0	1	0	2	0	0
Frankia9	0	1	1	0	0	1	0	0
Frankia10*	1	0	0	3	0	1	0	0
Frankia11*	0	0	0	1	1	0	0	0
Frankia12*	0	0	1	0	0	0	0	0
Alnicola citrinella	3	2	1	0	9	1	2	12
Alnicola escharioides	0	0	0	0	3	0	0	0
Alnicola longicystis	10	0	9	0	0	0	0	0
Alnicola luteolofibrillosa	0	0	0	0	0	3	7	4
Alnicola subconspersa	5	5	1	0	0	3	2	0
Alnicola umbrina	2	0	0	18	0	2	0	0
Alnicola xanthophylla	0	0	0	0	0	4	1	0
Cenococcum geophilum	0	0	0	1	0	0	0	0
Cortinarius alnetorum	0	7	4	2	2	1	0	0
Genea sp. 1	0	0	0	0	0	2	1	2
Gyrodon lividus	0	0	0	0	0	0	3	0
Inocybe sp. 4*	0	0	0	0	1	0	0	0
Inocybe sp. 7*	0	0	0	0	0	0	1	1
Lactarius cyathuliformis	2	0	0	2	7	0	0	0
Paxillus olivellus	0	0	0	2	0	0	0	0
Paxillus adelphus	0	12	0	0	0	3	0	0
Peziza michelii	0	0	0	0	0	0	3	0
Peziza sp. 1*	0	0	0	10	0	0	0	0
Peziza succosa	0	0	0	0	0	0	1	0
Tarzetta sp. 1*	1	0	0	0	0	3	3	0
Tomentella aff. Eliisii 3	0	0	0	0	4	0	0	0
Tomentella aff. Ellisii sp. 1	1	8	1	0	1	15	4	11
Tomentella aff. Ellisii sp. 2	0	5	2	1	0	0	0	0
Tomentella aff. Ellisii sp. 4	0	2	0	0	0	3	1	10
Tomentella aff. Lapida	0	0	0	0	0	0	1	0
Tomentella sublilacina	17	2	8	9	16	5	6	0
Tometella aff. stuposa sp. 2	0	0	0	2	3	0	0	2
Tuber sp. 1*	0	0	0	1	0	0	1	0
Table S1. Site characteristics, location, and occurrence of Frankia and EM MOTUs among sites.
*	putative endemic species

## Sheet: Table S2
Interacting taxa	AGB	AGB	AGB	AGB	AGB	AGB	AGB	AGB	AO	AO	AS	AS	AS	AS	AS	AS	AS	AS
Country	Georgia	Georgia	Georgia	Georgia	Georgia	Georgia	Georgia	Georgia	Turkey	Turkey	Iran	Iran	Iran	Iran	Iran	Iran	Iran	Iran
region	Center_Caucasus	Center_Caucasus	West_Colchis	West_Colchis	West_Colchis	Center_Caucasus	East_Caucasus	East_Caucasus	Turkey	Turkey	Iran	Iran	Iran	Iran	Iran	Iran	Iran	Iran
Loc. text	BA	BO	PF	PP	PV	SV	TR	TS	Demirtas	Ormancik	Abondanak	Band Pi	Kalaleh	Kelardash	Kuh-e Cham Asan	Kuh-e tabarestan	Sangdeh	Tonekabon
Altitude	1760	924	10	7	14	1200	850	908	50	140	614	347	1000	1707	890	1300	1327	395
latitude	41.75353	41.807749	42.138205	42.094019	42.143042	41.938169	42.240401	42.181596	36.21959	36.21959	36.584133	36.599283	37.41245	36.452483	36.527417	36.53966	36.05665	36.684383
longitude	43.540449	43.43375	41.827869	41.697493	41.694231	43.499422	44.848509	44.817867	32.82405	32.82405	51.566617	51.574842	55.7629	51.074167	51.644616	51.66009	53.226483	50.830583
Plot altitude (m.a.s.l)	1760	924	10	7	14	1200	850	908	140	140	614	347	995	1700	900	1300	1320	395
Annual Mean Temperature	47	21	69	33	69	-17	96	95	181	181	147	149	138	116	138	130	146	149
Mean Diurnal Range	105	107	109	115	111	110	102	103	105	105	106	104	128	130	115	120	131	109
Isothermality	36	37	35	36	36	38	29	29	38	38	35	35	35	34	35	34	35	36
Temperature Seasonality	6512	6192	6801	6713	6971	6156	8969	8925	6200	6200	6937	6799	8511	8733	7624	8090	8574	6991
Max Temperature of Warmest Month	203	176	230	200	232	139	283	280	330	330	308	306	325	313	311	310	339	312
Min Temperature of Coldest Month	-88	-110	-74	-112	-76	-149	-67	-68	56	56	13	16	-31	-65	-13	-33	-32	11
Temperature Annual Range	291	286	304	312	308	288	350	348	274	274	295	290	356	378	324	343	371	301
Mean Temperature of Wettest Quarter	108	78	39	6	38	39	190	188	104	104	120	122	78	49	63	64	48	171
Mean Temperature of Driest Quarter	-32	-54	16	-21	16	-93	-11	-12	260	260	236	236	240	220	235	231	255	237
Mean Temperature of Driest Quarter	128	98	153	116	155	59	210	208	260	260	236	236	245	224	235	231	255	238
Mean Temperature of Warmest Quarter	-37	-58	-20	-55	-23	-96	-20	-20	104	104	63	67	27	2	43	27	36	63
Annual Precipitation	929	905	1097	1153	1014	877	539	550	913	913	803	858	247	295	511	396	206	819
Precipitation of Driest Month	38	34	67	72	61	28	24	24	2	2	21	22	3	4	13	10	4	21
Precipitation Seasonality	39	45	17	17	17	55	37	37	95	95	48	49	66	60	43	45	52	47
Precipitation of Wettest Quarter	361	376	329	350	302	402	205	210	555	555	317	343	117	131	181	142	83	331
Precipitation of Driest Quarter	126	111	224	236	206	94	78	78	9	9	73	77	13	18	44	32	15	86
Precipitation of Warmest Quarter	348	298	255	256	233	297	197	201	15	15	73	77	15	20	44	32	15	146
Precipitation of Coldest Quarter	134	119	290	312	264	95	82	83	555	555	214	223	84	103	174	139	75	209
Alnicola citrinella	3	2	1	0	9	1	2	12	0	0	0	1	0	1	1	0	0	0
Alnicola escharioides	0	0	0	0	3	0	0	0	0	0	0	0	0	0	0	0	0	0
Alnicola longicystis	10	0	9	0	0	0	0	0	0	0	0	0	0	0	0	0	0	0
Alnicola luteolofibrillosa	0	0	0	0	0	3	7	4	0	0	0	0	0	0	0	0	0	0
Alnicola subconspersa	5	5	1	0	0	3	2	0	0	0	0	0	0	0	0	0	0	0
Alnicola umbrina	2	0	0	18	0	2	0	0	0	0	0	0	0	0	0	0	0	0
Alnicola xanthophylla	0	0	0	0	0	4	1	0	0	0	0	0	0	0	0	0	0	0
Alnicola cf salabertii	0	0	0	0	0	0	0	0	0	0	0	1	0	0	0	0	0	0
Ama_Otu002	0	0	0	0	0	0	0	0	0	0	0	0	0	0	0	1	0	0
Asc_Otu001	0	2	0	0	0	0	1	2	0	0	1	4	9	5	4	1	3	4
Asc_Otu003	0	0	0	0	0	8	0	0	0	0	0	0	0	0	0	0	0	0
Asc_Otu004	0	0	0	0	0	0	1	0	0	0	0	0	0	0	0	0	0	0
Asc_Otu006	0	2	0	0	0	0	3	0	0	0	0	0	0	0	0	0	0	0
Asc_Otu007	0	0	0	0	0	1	0	0	0	0	0	0	0	0	0	0	0	0
Asc_Otu010	0	0	0	0	0	0	0	0	0	0	0	0	0	0	0	1	0	0
Asc_Otu012	0	0	0	0	0	0	0	0	0	0	0	0	0	0	0	1	0	1
Asc_Otu017	0	0	0	0	0	0	0	0	2	0	0	0	0	0	0	0	0	0
Asc_Otu019	0	0	0	0	0	0	1	0	0	0	0	0	0	0	0	0	0	0
Asc_Otu022	0	0	0	0	0	0	1	0	0	0	0	0	0	0	0	0	0	0
Asc_Otu023	0	0	0	0	0	0	0	0	0	0	0	0	0	0	1	0	0	0
Asc_Otu028	0	0	0	0	0	0	1	0	0	0	0	0	0	0	0	0	0	0
Asc_Otu031	0	0	0	0	0	0	1	0	0	0	0	0	0	0	0	0	0	0
Cen_Otu001	0	0	0	0	0	0	0	0	0	0	0	0	0	0	0	1	0	0
Cen_Otu003	0	0	0	0	0	1	0	0	0	0	0	0	0	0	0	0	0	0
Cla_Otu003	0	0	0	0	0	0	0	0	0	0	0	2	0	0	0	0	0	2
Cor_Otu001	2	1	0	7	2	2	0	0	0	0	0	0	0	0	0	0	0	0
Cor_Otu003	0	0	0	0	0	0	0	0	0	0	0	0	0	0	0	2	0	0
Cor_Otu018	0	0	0	0	1	0	0	0	0	0	0	0	0	0	0	0	0	0
Cor_Otu023	0	0	0	0	1	0	0	0	0	0	0	0	0	0	0	0	0	0
Gyr_Otu001	0	0	0	0	0	0	3	0	0	0	0	0	0	0	0	0	0	0
Ino_Otu001	0	0	0	0	0	0	0	0	0	0	1	3	4	0	2	0	0	0
Ino_Otu002	0	0	0	0	0	0	0	0	0	0	0	5	0	0	4	0	2	1
Ino_Otu005	0	0	0	0	0	0	0	0	3	0	0	0	0	0	0	0	0	0
Ino_Otu014	0	0	0	0	0	0	1	1	0	0	0	0	0	0	0	0	0	0
Ino_Otu026	1	0	0	0	0	0	0	0	0	0	0	0	0	0	0	0	0	0
Lac_Otu001	4	0	1	0	0	2	0	0	0	0	2	0	0	0	0	2	0	0
Pax_Otu001	0	3	0	9	0	0	0	0	4	3	0	1	1	1	2	0	2	1
Pax_Otu002	0	0	0	0	0	2	0	0	0	0	0	0	0	0	0	0	0	0
Pax_Otu005	0	0	0	1	0	0	0	0	0	0	0	0	0	0	0	0	0	0
Rus_Otu012	0	0	0	0	0	0	0	0	0	0	0	0	0	0	0	2	0	0
Rus_Otu014	0	0	0	0	0	0	0	0	0	0	0	0	0	0	0	1	0	0
Rus_Otu026	0	0	0	0	0	0	0	0	0	0	0	0	0	0	0	1	0	0
Seb_Otu011	0	0	0	0	0	0	0	0	0	0	0	0	0	0	0	0	0	0
The_Otu006	0	0	0	0	0	0	0	0	0	0	0	0	0	0	1	0	0	0
Tom_Otu0001	9	4	14	2	7	8	6	0	3	0	11	0	1	1	0	0	2	0
Tom_Otu0002	3	0	0	0	0	1	0	1	0	0	0	0	0	0	0	0	0	0
Tom_Otu0003	4	0	0	0	0	1	0	0	0	0	0	0	0	2	0	6	4	0
Tom_Otu0005	0	12	1	5	1	0	3	10	3	2	0	0	0	0	0	0	0	2
Tom_Otu0007	0	2	0	2	0	0	1	9	0	1	3	2	2	4	4	0	1	2
Tom_Otu0012	0	0	0	4	1	0	0	0	0	0	0	0	0	0	0	0	0	0
Tom_Otu0017	0	0	0	0	0	0	0	0	0	0	0	4	0	2	3	0	0	0
Tom_Otu0024	0	0	0	0	0	0	0	0	1	0	0	0	0	0	0	0	0	0
Tom_Otu0029	0	0	0	0	0	0	0	0	0	0	0	0	1	0	0	0	0	0
Tom_Otu0037	0	0	0	0	0	0	1	0	0	0	0	0	0	0	0	0	0	0
Tom_Otu0040	1	0	0	0	0	0	0	0	0	0	0	0	0	0	0	0	0	0
Tom_Otu0056	0	0	0	0	0	0	0	0	0	0	0	0	0	0	0	0	0	2
Tom_Otu0058	1	0	0	0	0	0	0	0	0	0	0	0	0	0	0	0	0	0
Tom_Otu0065	0	0	0	0	0	0	0	0	0	0	0	0	0	1	0	0	0	0
Tom_Otu0069	0	0	0	0	0	0	0	1	0	0	0	0	0	0	0	0	0	0
Tom_Otu0080	0	0	0	1	0	0	0	0	0	0	0	0	0	0	0	0	0	0
Tom_Otu0083	0	0	0	0	0	0	0	1	0	0	0	0	0	0	0	0	0	0
Tom_Otu0084	0	0	0	0	0	0	1	0	0	0	0	0	0	0	0	0	0	0
Tom_Otu0085	0	0	0	0	0	0	0	0	0	0	0	0	0	0	0	1	0	0
Tom_Otu0087	0	0	0	0	1	0	0	0	0	0	0	0	0	0	0	0	0	0
Tom_Otu0088	0	0	0	1	0	0	0	0	0	0	0	0	0	0	0	0	0	0
Tom_Otu0098	0	0	0	0	0	0	0	1	0	0	0	0	0	0	0	0	0	0
Tom_Otu0100	1	0	0	0	0	0	0	0	0	0	0	0	0	0	0	0	0	0
Tom_Otu0103	0	0	0	0	0	1	0	0	0	0	0	0	0	0	0	0	0	0
Table S2. Matrix reporting occurrence of EM MOTU among sites located in Turkey, Iran and Georgia. AG: A.glutinosa, AGB: A. glutinosa var.barbata, AS: A. subcordata, AO: A. orientalis

## Sheet: Table S3
Symbionts	Factor	altitude	Latitude	Longitude	Temperature Seasonality	Max Temperature of Warmest Month	Min Temperature of Coldest Month	Annual Precipitation	Precipitation of Wettest Month	Precipitation of Driest Month	Mean Temperature of Warmest Quarter	Mean Temperature of Coldest Quarter	Precipitation of Warmest Quarter	Mean Diurnal Range	Isothermality	Mean Temperature of Wettest Quarter	Precipitation of Wettest Quarter	Precipitation of Driest Quarter	Annual Mean Temperature	Temperature Annual Range	Mean Temperature of Driest Quarter	Precipitation of Coldest Quarter	Precipitation Seasonality
short name for figures					BIO4	BIO5	BIO6	BIO12	BIO13	BIO14	BIO10	BIO11	BIO18	BIO2	BIO3	BIO8	BIO16	BIO17	BIO1	BIO7	BIO9	BIO19	BIO15
All symbionts	r2	0.5805	0.2839	0.7565	0.6624	0.5330	0.5330	0.2831	0.7022	0.5420	0.2107	0.5367	0.5567	0.7013	0.7474	0.5984	0.3391	0.6121	0.4415	0.3269	0.8385	0.4728	0.5443
All symbionts	Pr(>r)	0.118	0.440	0.036	0.084	0.137	0.137	0.432	0.048	0.132	0.573	0.129	0.142	0.044	0.040	0.118	0.368	0.096	0.202	0.367	0.019	0.190	0.147
All symbionts	Significance			*	.				*					*	*			.			*
Frankia only	r2	0.2611	0.3675	0.4141	0.8661	0.8308	0.8308	0.5431	0.5126	0.8132	0.3364	0.8382	0.1807	0.4832	0.8831	0.8181	0.1322	0.8524	0.7525	0.5932	0.6969	0.5277	0.1742
Frankia only	Pr(>r)	0.473	0.314	0.267	0.005	0.017	0.017	0.139	0.158	0.023	0.322	0.017	0.590	0.178	0.005	0.022	0.656	0.017	0.032	0.104	0.063	0.161	0.599
Frankia only	Significance				**	*	*			*		*			**	*		*	*		.
EM only	r2	0.6572	0.2926	0.9153	0.5760	0.4037	0.4037	0.2606	0.8350	0.4712	0.4334	0.3907	0.8772	0.6010	0.6187	0.5450	0.7421	0.5101	0.3262	0.2460	0.7137	0.4917	0.8693
EM only	Pr(>r)	0.076	0.417	0.006	0.111	0.277	0.277	0.459	0.013	0.216	0.240	0.287	0.013	0.102	0.085	0.142	0.056	0.163	0.354	0.487	0.036	0.181	0.015
EM only	Significance	.		**					*				*		.		.				*		*
EM only, including Iran and Turkey	r2	0.3254	0.6785	0.5639	0.0299	0.4564	0.4392	0.2286	0.3511	0.2644	0.4436	0.4731	0.2876	0.2441	0.0261	0.1037	0.3264	0.4601	0.4768	0.0636	0.6406	0.2876	0.2293
EM only, including Iran and Turkey	Pr(>r)	0.044	0.001	0.002	0.791	0.009	0.007	0.122	0.039	0.089	0.009	0.007	0.057	0.123	0.803	0.411	0.053	0.008	0.006	0.593	0.001	0.073	0.113
EM only, including Iran and Turkey	Significance	*	***	**		**	**				**	**	.				.		**		***	**	*
Table S3. Effect of climatic factors and geographic position on NMDS structure for all symbionts in Georgia, Frankia only, EM fungi only, and for EM fungi in Georgia, Turkey and Iran. P-value: . means nearly significant, p-value<0.1, * significant, p-value<0.05, ** highly significant, p-value<0.01.
