# Supplementary material for: Alder and the Golden Fleece: high diversity of Frankia and ectomycorrhizal fungi revealed from Alnus glutinosa subsp. barbata roots close to a Tertiary and glacial refugium
Source: PeerJ. 2017 Jul 18;5:e3479. doi: 10.7717/peerj.3479 (PMC5518731; doi:10.7717/peerj.3479)
Supplement: Supplemental Information 1 [file peerj-05-3479-s002.fasta]

>Alnico541GEO_KX897613
GTGTGGTTGTTGCTGGCCCTCTCGGGGGCATGTGCACACCCACCATCCTCATCTCTCCACCTGTGCACCTCTTGTAGACCTGGATAGACTTTCCGAGGCAACTCGGTCGGGAAGATTGCTGCGCTCTGTGAGCCAGCTTTCTTTGCATGTCCAGGCCTATGTTTTTCATATACCCCTATAGAATGTAACAGAATGTATCATTGGGCCTTGTGCCTATAAACCTTATACAACTTTCAGCAACGGATCTCTTGGCTCTCGCATCGATGAAGAACGCAGCGAAATGCGATAAGTAATGTGAATTGCAGAATTCAGTGAATCATCGAATCTTTGAACGCACCTTGCGCTCCTTGGTATTCCGAGGAGCATGCCTGTTTGAGTGTCATTAAATTCTCAACCTTATTAGCTTTTGTTGATAATGGATTGGATGTGGGGGTTTATTTTGCTGGCTTCTTCACAGAGATCAGCTCCCCTTAAATGCATTAGCTGGTGCCCCGCGTGGACCATCTATTGGTGTGATAATTATCTACGCCGTGGATGTCTGCAATCATATGGGTTTTGCNCTGCTTCTAACCGTCTGTTCATTCGGACAATACATGACAATTTGACCTCAAATCAGGTAGGACTACCCGCTGAACTTAAGCATATCAATAAGCGGAGGAAAAGAAACTAACAAGGATTCCCCTAGTAACTGCGAGTGAAGCGGGAAAAGCTCAAATTTAAAATCTGGCGGTCTCCGGCCGTCCGATTGTAATCTAGAGAAGTGTTATCCGCGCTGGACCGTGTAC

>Alnico542GEO_KX897614
CTTGGTGTGGTTGTTGCTGGCCCTCTCGGGGGCATGTGCACACCCACCATCCTCATCTCTCCACCTGTGCACCTCTTGTAGACCTGGATAGACTTTCCGAGGCAACTCGGTCGGGAAGATTGCTGCGCTCTGTGAGCCAGCTTTCTTTGCATGTCCAGGCCTATGTTTTTCATATACCCCTATAGAATGTAACAGAATGTATCATTGGGCCTTGTGCCTATAAACCTTATACAACTTTCAGCAACGGATCTCTTGGCTCTCGCATCGATGAAGAACGCAGCGAAATGCGATAAGTAATGTGAATTGCAGAATTCAGTGAATCATCGAATCTTTGAACGCACCTTGCGCTCCTTGGTATTCCGAGGAGCATGCCTGTTTGAGTGTCATTAAATTCTCAACCTTATTAGCTTTTGTTGATAATGGATTGGATGTGGGGGTTTATTTTGCTGGCTTCTTCA

>Alnico543GEO_KX897615
CTTGGTGTGGTTGTTGCTGGCCCTCTCGGGGGCATGTGCACACCCACCATCCTCATCTCTCCACCTGTGCACCTCTTGTAGACCTGGATAGACTTTCCGAGGCAACTCGGTCGGGAAGATTGCTGCGCTCTGTGAGCCAGCTTTCTTTGCATGTCCAGGCCTATGTTTTTCATATACCCCTATAGAATGTAACAGAATGTATCATTGGGCCTTGTGCCTATAAACCTTATACAACTTTCAGCAACGGATCTCTTGGCTCTCGCATCGATGAAGAACGCAGCGAAATGCGATAAGTAATGTGAATTGCAGAATTCAGTGAATCATCGAATCTTTGAACGCACCTTGCGCTCCTTGGTATTCCGAGGAGCATGCCTGTTTGAGTGTCATTAAATTCTCAACCTTATTAGCTTTTGTTGATAATGGATTGGATGTGGGGGTTTATTTTGCTGGCTTCTTCA

>Alnico544GEO_KX897616
CTTGGTGTGGTTGTTGCTGGCCCTCTCGGGGGCATGTGCACACCCACCATCCTCATCTCTCCACCTGTGCACCTCTTGTAGACCTGGATAGACTTTCCGAGGCAACTCGGTCGGGAAGATTGCTGCGCTCTGTGAGCCAGCTTTCTTTGCATGTCCAGGCCTATGTTTTTCATATACCCCTATAGAATGTAACAGAATGTATCATTGGGCCTTGTGCCTATAAACCTTATACAACTTTCAGCAACGGATCTCTTGGCTCTCGCATCGATGAAGAACGCAGCGAAATGCGATAAGTAATGTGAATTGCAGAATTCAGTGAATCATCGAATCTTTGAACGCACCTTGCGCTCCTTGGTATTCCGAGGAGCATGCCTGTTTGAGTGTCATTAAATTCTCAACCTTATTAGCTTTTGTTGATAATGGATTGGATGTGGGGGTTTATTTTGCTGGCTTCTTCA

>Alnico545GEO_KX897617
CTTGGTGTGGTTGTTGCTGGCCCTCTCGGGGGCATGTGCACACCCACCATCCTCATCTCTCCACCTGTGCACCTCTTGTAGACCTGGATAGACTTTCCGAGGCAACTCGGTCGGGAAGATTGCTGCGCTCTGTGAGCCAGCTTTCTTTGCATGTCCAGGCCTATGTTTTTCATATACCCCTATAGAATGTAACAGAATGTATCATTGGGCCTTGTGCCTATAAACCTTATACAACTTTCAGCAACGGATCTCTTGGCTCTCGCATCGATGAAGAACGCAGCGAAATGCGATAAGTAATGTGAATTGCAGAATTCAGTGAATCATCGAATCTTTGAACGCACCTTGCGCTCCTTGGTATTCCGAGGAGCATGCCTGTTTGAGTGTCATTAAATTCTCAACCTTATTAGCTTTTGTTGATAATGGATTGGATGTGGGGGTTTATTTTGCTGGCTTCTTCACAGAGATCAGCTCCCCTTAAATGCATTAGCTGGTGCCCCGCGTGGACCATCTATTGGTGTGATAATTATCTACGCCGTGGATGTCTGCAATCATATGGGTTTTGCACTGCTTCTAACCGTCTGTTCATTCGGACAATACATGACAATTTGACCTCAAATCAGGTAGGACTACCCGCTGAACTTAAGCATATCAATAAGCGGAGGAAAAGAAACTAACAAGGATTCCCCTAGTAACTGCGAGTGAAGNGGGAAAAGCTCAAATTTAAAATCTGGCGGTCTCCGGCCGTCCGAGTTGTAATCTAGAGAAGTGTTATCCGCGCTGGACCGTGTAC

>Alnico546GEO_KX897618
GGTGTGGTTGTTGCTGGCCCTCTCGGGGGCATGTGCACACCCACCATCCTCATCTCTCCACCTGTGCACCTCTTGTAGACCTGGATAGACTTTCCGAGGCAACTCGGTCGGGAAGATTGCTGCGCTCTGTGAGCCAGCTTTCTTTGCATGTCCAGGCCTATGTTTTTCATATACCCCTATAGAATGTAACAGAATGTATCATTGGGCCTTGTGCCTATAAACCTTATACAACTTTCAGCAACGGATCTCTTGGCTCTCGCATCGATGAAGAACGCAGCGAAATGCGATAAGTAATGTGAATTGCAGAATTCAGTGAATCATCGAATCTTTGAACGCACCTTGCGCTCCTTGGTATTCCGAGGAGCATGCCTGTTTGAGTGTCATTAAATTCTCAACCTTATTAGCTTTTGTTGATAATGGATTGGATGTGGGGGTTTATTTTGCTGGCTTCTTCACAGAGATCAGCTCCCCTTAAATGCATTAGCTGGTGCCCCGCGTGGACCATCTATTGGTGTGATAATTATCTACGCCGTGGATGTCTGCAATCATATGGGTTTTGCGCTGCTTCTAACCGTCTGTTCATTCGGACAATACATGACAATTTGACCTCAAATCAGGTAGGACTACCCGCTGAACTTAAGCATATCAATAAGCGGAGGAAAAGAAACTAACAAGGATTCCCCTAGTAACTGCGAGTGAAGCGGGAAAAGCTCAAATTTAAAATCTGGCGGTCTCCGGCCGTCCGATTGTAATCTAGAGAAGTGTTATCCGCGCTGGACCGTGTAC

>Alnico547GEO_KX897619
TTGGTGTGGTTGTTGCTGGCCCTCTCGGGGGCATGTGCACACCCCATCATCCTCATCTCTCCACCTGTGCACCTCTTGTAAACCTGGATTGACTTTCCGAGGCAACTCGGTCAGGAAAATTGCTGCGCTCTGTGAGCCAGCTTTCTTTGCATGTCCAGGACTATGTTTTTTCATATACCCCTATAGAATGTAACAGAATGTATCATTGGGCCCTGTGCCTATAAACCTTATACAACTTTCAGCAACGGATCTCTTGGCTCTCGCATCGATGAAGAACGCAGCGAAATGCGATAAGTAATGTGAATTGCAGAATTCAGTGAATCATCGAATCTTTGAACGCACCTTGCGCTCCTTGGTATTCCGAGGAGCATGCCTGTTTGAGTGTCATTAAATTCTCAACCTTATTAACTTTTGTTGATAATGGATTGGATATGGGGGTTTCTTTTGCTGGCTTCTTCACAGAGATCAGCTCCCCTTAAATGCATTAGCTGGTGACCCGCGTGGACCATCTATTGGTGTGATAATTATCTACGCCGTGGATGTCTGCAATCAATATGGGTTTTGCACTGCTTCTAACCGTCTGTTCATTCGGACAATACATGACAATTTGACCTCAAATCAGGTAGGACTACCCGCTGAACTTAAGCATATCAATAAGCGGAGGAAAAGAAACTAACAAGGATTCCCCTAGTAACTGCGAGTGAAGCGGGAAAAGCTCAAATTTAAAATCTGGCGGTCTCCGGCCGTCCGATTGTAATCTAAAAGTGTTATCCGCGCTGGACCGTGTAC

>Alnico548GEO_KX897620
TGGTGTGGTTGTTGCTGGCCCTCTCGGGGGCATGTGCACACCCCATCATCCTCATCTCTCCACCTGTGCACCTCTTGTAGACCTGGATTGACTTTCCGAGGCAACTCGGTCAGGAAGATTGCTGCGCTCTGTGAGCCAGCTTTCTTTGCATGTCCAGGACTATGTTTTTTCATATACCCCTATAGAATGTAACAGAATGTATCATTGGGCCCTGTGCCTATAAACCTTATACAACTTTCAGCAACGGATCTCTTGGCTCTCGCATCGATGAAGAACGCAGCGAAATGCGATAAGTAATGTGAATTGCAGAATTCAGTGAATCATCGAATCTTTGAACGCACCTTGCGCTCCTTGGTATTCCGAGGAGCATGCCTGTTTGAGTGTCATTAAATTCTCAACCTTATTAACTTTTGTTGATAATGGATTGGATATGGGGGTTTCTTTTGCTGGCTTCTTCACAGAGATCAGCTCCCCTTAAATGCATTAGCTGGTGACCCGCGTGGACCATCTATTGGTGTGATAATTATCTACGCCGTGGATGTCTGCAATCAATATGGGTTTTGCACTGCTTCTAACCGTCTGTTCATTCGGACAATACATGACAATTTGACCTCAAATCAGGTAGGACTACCCGCTGAACTTAAGCATATCAATAAGCGGAGGAAAAGAAACTAACAAGGATTCCCCTATAACTGCGAGTGAAGCGGGAAAAGCTCAAATTTAAAATCTGGCGGTCTCCGGCCGTCCGATTGTAATCTAAGAAGTGTTATCCGCGCTGGACCGTGTAC

>Alnico549GEO_KX897621
TTGGTGTGGTTGTTGCTGGCCCTCTCGGGGGCATGTGCACACCCCATCATCCTCATCTCTCCACCTGTGCACCTCTTGTAAACCTGGATTGACTTTCCGAGGCAACTCGGTCAGGAAGATTGCTGCGCTCTGTGAGCCAGCTTTCTTTGCATGTCCAGGACTATGTTTTTTCATATACCCCTATAGAATGTAACAGAATGTATCATTGGGCCCTGTGCCTATAAACCTTATACAACTTTCAGCAACGGATCTCTTGGCTCTCGCATCGATGAAGAACGCAGCGAAATGCGATAAGTAATGTGAATTGCAGAATTCAGTGAATCATCGAATCTTTGAACGCACCTTGCGCTCCTTGGTATTCCGAGGAGCATGCCTGTTTGAGTGTCATTAAATTCTCAACCTTATTAACTTTTGTTGATAATGGATTGGATATGGGGGTTTCTTTTGCTGGCTTCTTCACAGAGATCAGCTCCCCTTAAATGCATTAGCTGGTGACCCGCGTGGACCATCTATTGGTGTGATAATTATCTACGCCGTGGATGTCTGCAATCAATATGGGTTTTGCACTGCTTCTAACCGTCTGTTCATTCGGACAATACATGACAATTTGACCTCAAATCAGGTAGGACTACCCGCTGAACTTAAGCATATCAATAAGCGGAGGAAAAGAAACTAACAAGGATTCCCCTAGTAACTGCGAGTGAAGCGGGAAAAGCTCAAATTTAAAATCTGGCGGTCTCCGGCCGTCCGAGTTGTAATCTAGAGAAGTGTTATCCGCGCTGGAGCGTGTAC

>Alnico550GEO_KX897622
ACTTGGTGTGGTTGTTGCTGGCCCTCTCGGGGGCATGTGCACACCCCATCATCCTCATCTCTCCACCTGTGCACCTCTTGTAGACCTGGATTGACTTTCCGAGGCAACTCGGTCAGGAAGATTGCTGCGCTCTGTGAGCCAGCTTTCTTTGTGTCCAGGACTATGTTTTTTCATATACCCCTATAGAATGTAACAAATGTATCATTGGGCCCTGTGCCTATAAACCTTATACAACTTTCAGCAACGGATCTCTTGGCTCTCGCATCGATGAAAAACGCAGCGAAATGCGATAAGTAATGTGAATTGCAAAATTCAGTGAATCATCGAATCTTTGAACGCACCTTGCGCTCCTTGGTATTCCGAGGAGCATGCCTGTTTGAGTGTCATTAAATTCTCAACCTTATTAACTTTTGTTGATAATGGATTGGATATGGGGGTTTCTTTTGCTGGCTTCTTCACAGAGATCAGCTCCCCTTAAATGCATTAGCTGGTGACCCGCGTGGACCATCTATTGGTGTGATAATTATCTACGCCGTGGATGTCTGCAATCAATATGGGTTTTGCACTGCTTCTAACCGTCTGTTCATTCGGACAATACATGACAATTTGACCTCAAATCAGGTAGGACTACCCGCTGAACTTAAGCATATCAATAAGCGGAGGAAAAGAAACTAACAAGGATTCCCCTAGTAACTGCGAGTGAAGCGGGAAAAGCTCAAATTTAAAATCTGGCGGTCTCCGGCCGTCCGAGTTGTAATCTAGAGAAGTGTTATCCGCGCTGGACCGTGTACAAAGTTCCTCTGA

>Alnico551GEO_KX897623
CTTGGTGTGGTTGTTGCTGGCCCTCTAGGGGGCATGTGCACACCCGCCATCCTCATCTCTCCACCTGTGCACCTCTTGTAGATCTGGATAGACTTTCCGAGGCAACTCGGTCGGGAAGATTGCTGCACTCTGTGAGCCAGCTTTCTTTGCATGTCCAGGTCTATGTTTTTCATATACCCCTATAGAATGTAACAGAATGTATCATCGGGCTTTGTGCCTATAAACCTAATACAACTTTCAGCAACGGATCTCTTGGCTCTCGCATCGATGAAGAACGCAGCGAAATGCGATAAGTAATGTGAATTGCAGAATTCAGTGAATCATCGAATCTTTGAACGCACCTTGCGCTCCTTGGTATTCCGAGGAGCATGCCTGTTTGAGTGTCATTAAATTCTCAACCTTATTAGCTTTTGTTAATAATGGATTGGATGTGGGGGTTTCTTTTGCTGGTTTCATCACAGAGATCAGCTCCCCTTAAATGCATTAGCTGGTGCCCCGCGTGGACCATCTATTGGTGTGATAATTATCTACGCCGTGGATGTCTGCAATTATATGGGTTTTGCACTGCTTCTAACCGTCTGTTCATTCGGACAATATTGACAATTTGACCTCAAATCAGGTAGGACTACCCGCTGAACTTAAGCATATCAATAAGCGGAGGAAAAGAAACTAACAAGGATTCCCCTAGTAACTGCGAGTGAAGCGGGAAAAGCTCAAATTTAAAATCTGGCGGTCTCCGGCCGTCCGAGTTGTAATCTAGAGAAGTGTTATCCGCGCTGGACCGTGTAC

>Alnico552GEO_KX897624
GGTGTGGTTGTTGCTGGCCCTCTAGGGGGCATGTGCACACCCGCCATCCTCATCTCTCCACCTGTGCACCTCTTGTAGATCTGGATAGACTTTCCGAGGCAACTCGGTCGGGAAGATTGCTGCACTCTGTGAGCCAGCTTTCTTTGCATGTCCAGGTCTATGTTTTTCATATACCCCTATAGAATGTAACAGAATGTATCATCGGGCTTTGTGCCTATAAACCTAATACAACTTTCAGCAACGGATCTCTTGGCTCTCGCATCGATGAAGAACGCAGCGAAATGCGATAAGTAATGTGAATTGCAGAATTCAGTGAATCATCGAATCTTTGAACGCACCTTGCGCTCCTTGGTATTCCGAGGAGCATGCCTGTTTGAGTGTCATTAAATTCTCAACCTTATTAGCTTTTGTTAATAATGGATTGGATGTGGGGGTTTCTTTTGCTGGTTTCATCACAGAGATCAGCTCCCCTTAAATGCATTAGCTGGTGCCCCGCGTGGACCATCTATTGGTGTGATAATTATCTACGCCGTGGATGTCTGCAATTATATGGGTTTTGCACTGCTTCTAACCGTCTGTTCATTCGGACAATATTGACAATTTGACCTCAAATCAGGTAGGACTACCCGCTGAACTTAAGCATATCAATAAGCGGAGGAAAAGAAACTAACAAGGATTCCCCTAGTAACTGCGAGTGAAGCGGGAAAAGCTCAAATTTAAAATCTGGCGGTCTCCGGCCGTCCGAGTTGTAATCTAGAGAAGTGTTATCCGCGCTGGACCGTGTAC

>Alnico553GEO_KX897625
TGGTGTGGTTGTTGCTGGCCCTCTCGGGGGCATGTGCACACCCACCATCCTCATCTCTCCACCTGTGCACCTCTTGTAGACCTGGATAGACTTTCCGAGGCAACTCGGTCGGGAAGATTGCTGCGCTCTGTGAGCCAGCTTTCTTTGCATGTCCNGGCNTATGTTTTTCATATACCCCTATANAATGTAACAGAATGTATCATTGGGCCTTGTGCCTATAAACCTTATACAACTTTCAGCAACGGATCTCTTGGCTCTCGCATCGATGAAGAACGCAGCGAAATGCGATAAGTAATGTGAATTGCAGAATTCAGTGAATCATCGAATCTTTGAACGCACCTTGCGCTCCTTGGTATTCCGAGGAGCATGCCTGTTTGAGTGTCATTAAATTCTCAACCTTATTAGCTTTTGTTGATAATGGATTGGATGTGGGGGTTTATTTTGCTGGCTTCTTCACAGA

>Alnico554GEO_KX897626
GGTGTGGTTGTTGCTGGCCCTCTCGGGGGCATGTGCACACCCACCATCCTCATCTCTCCACCTGTGCACCTCTTGTAGACCTGAATTGACTTTCCGAGGCAACTCGGTCGGGAAGATTGCTGTGCTCTGTGAGCCAGCTTTCTTTGCATGTCTAGGCCTATGTTTTTCATATACCCCTATAGAATGTAACAGAATGTATCATTGGGCCTTGTGCCTATAAACCTTATACAACTTTCAGCAACGGATCTCTTGGCTCTCGCATCGATGAAGAACGCAGCGAAATGCGATAAGTAATGTGAATTGCAGAATTCAGTGAATCATCGAATCTTTGAACGCACCTTGCGCTCCTTGGTATTCCGAGGAGCATGCCTGTTTGAGTGTCATTAAATTCTCAACCTTATTAACTTTTGTTGATAATGGATTGGATTGTGGGGGTTTCTTTTGCTGGATTCTTCACAGAGATCAGCTCCCCTTAAATGCATTAGCTGGTGCCCCGCGTGGACCATCTATTGGTGTGATAATTATCTACGCCGTGGATGTCTGCAATCATATGGGTTTTGCACTGCTTCTAACCGTCTGTTCATTCGGACAATACATGACAATTTGACCTCAAATCAGGTAGGACTACCCGCTGAACTTAAGCATATCAATAAGCGGAGGAAAAGAAACTAACAAGGATTCCCCTAGTAACTGCGAGTGAAGCGGGAAAAGCTCAAATTTAAAATCTGGCGGTCTCCGGCCGTCCGAGTTGTAATCTAGAGAAGTGTTATCCGCGCTGGACCGTGTAC

>Alnico555GEO_KX897627
TGGTGTGGTTGTTGCTGGCCCTCTCGGGGGCATGTGCACACCCACCATCCTCATCTCTCCACCTGTGCACCTCTTGTAGACCTGAATTGACTTTCCGAGGCAACTCGGTCGGGAAGATTGCTGTGCTCTGTGAGCCAGCTTTCTTTGCATGTCTAGGCCTATGTTTTTCATATACCCCTATAGAATGTAACAGAATGTATCATTGGGCCTTGTGCCTATAAACCTTATACAACTTTCAGCAACGGATCTCTTGGCTCTCGCATCGATGAAGAACGCAGCGAAATGCGATAAGTAATGTGAATTGCAGAATTCAGTGAATCATCGAATCTTTGAACGCACCTTGCGCTCCTTGGTATTCCGAGGAGCATGCCTGTTTGAGTGTCATTAAATTCTCAACCTTATTAACTTTTGTTGATAATGGATTGGATTGTGGGGGTTTCTTTTGCTGGATTCTTCACAGAGATCAGCTCCCCTTAAATGCATTAGCTGGTGCCCCGCGTGGACCATCTATTGGTGTGATAATTATCTACGCCGTGGATGTCTGCAATCATATGGGTTTTGCACTGCTTCTAACCGTCTGTTCATTCGGACAATACATGACAATTTGACCTCAAATCAGGTAGGACTACCCGCTGAACTTAAGCATATCAATAAGCGGAGGAAAAGAAACTAACAAGGATTCCCCTAGTAACTGCGAGTGAAGCGGGAAAAGCTCAAATTTAAAATCTGGCGGTCTCCGGCCGTCCGAGTTGTAATCTAGAGAAGTGTTATCCGCGCTGGACCGTGTAC

>Alnico556GEO_KX897628
GGTGTGGTTGTTGCTGGCCCTCTCGGGGGCATGTGCACACCCACCATCCTCATCTCTCCACCTGTGCACCTCTTGTAGACCTGAATTGACTTTCCGAGGCAACTCGGTCGGGAAGATTGCTGTGCTCTGTGAGCCAGCTTTCTTTGCATGTCTAGGCCTATGTTTTTCATATACCCCTATAGAATGTAACAGAATGTATCATTGGGCCTTGTGCCTATAAACCTTATACAACTTTCAGCAACGGATCTCTTGGCTCTCGCATCGATGAAGAACGCAGCGAAATGCGATAAGTAATGTGAATTGCAGAATTCAGTGAATCATCGAATCTTTGAACGCACCTTGCGCTCCTTGGTATTCCGAGGAGCATGCCTGTTTGAGTGTCATTAAATTCTCAACCTTATTAACTTTTGTTGATAATGGATTGGATTGTGGGGGTTTCTTTTGCTGGATTCTTCACAGAGATCAGCTCCCCTTAAATGCATTAGCTGGTGCCCCGCGTGGACCATCTATTGGTGTGATAATTATCTACGCCGTGGATGTCTGCAATCATATGGGTTTTGCACTGCTTCTAACCGTCTGTTCATTCGGACAATACATGACAATTTGACCTCAAATCAGGTAGGACTACCCGCTGAACTTAAGCATATCAATAAGCGGAGGAA

>Alnico557GEO_KX897629
GGTGTGGTTGTTGCTGGCCCTTTCGGGGGCATGTGCACACCCATCATCCTCATCTCTCCACCTGTGCACCTCTTGTAGACCTGGATTGACTTTCCGAGGCAACTCGGTCGGGAAGATTGCTATGCTCTGTGAGCCAGCTTTCTTTGCATGTCCAGGACTATGTTTTTCATATACCCCTATAGAATGTAACAGAATGTATCATTGGGCCTTGTGCCTATAAACCTTATACAACTTTCAGCAACGGATCTCTTGGCTCTCGCATCGATGAAGAACGCAGCGAAATGCGATAAGTAATGTGAATTGCAGAATTCAGTGAATCATCGAATCTTTGAACGCACCTTGCGCTCCTTGGTATTCCGAGGAGCATGCCTGTTTGAGTGTCATTAAATTCTCAACCTTATTAGCTTTTGTTGATAATGGATTGGATGTGGGGGTTTCTTTTGCTGGCTTCTTCACAGAGATCAGCTCCCCTTAAATGCATTAGCTGGTGACCCGCGTGGACCATCTATTGGTGTGATAATTATCTACGCCGTGGATGTCTGCAATCATATGGGTTTTGCACTGCTTCTAACCGTCTGTTCATTCGGACAATACATGACAATTTGACCTCAAATCAGGTAGGACTACCCGCTGAACTTAAGCATATCAATAAGCGGAGGAAAAGAAACTAACAAGGATTCCCCTAGTAACTGCGAGTGAAGCGGGAAAAGCTCAATTTAAAATCTGGCAGTCTCCGGCCGTCCGATTGTAATCTAGAGAAGTGTTATCCGCGCTGGACCGTGTAC

>Alnico558GEO_KX897630
TGGTGTGGTTAGTTGCTGGCCCTTTCGGGGGCATGTGCACACCCATCATCCTCATCTCTCCACCTGTGCACCTCTTGTAGACCTGGATTGACTTTCCGAGGCAACTCGGTCGGGAAGATTGCTATGCTCTGTGAGCCAGCTTTCTTTGCATGTCCAGGACTATGTTTTTCATATACCCCTATAGAATGTAACAGAATGTATCATTGGGCCTTGTGCCTATAAACCTTATACAACTTTCAGCAACGGATCTCTTGGCTCTCGCATCGATGAAGAACGCAGCGAAATGCGATAAGTAATGTGAATTGCAGAATTCAGTGAATCATCGAATCTTTGAACGCACCTTGCGCTCCTTGGTATTCCGAGGAGCATGCCTGTTTGAGTGTCATTAAATTCTCAACCTTATTAGCTTTTGTTGATAATGGATTGGATGTGGGGGTTTCTTTTGCTGGCTTCTTCACAGAGATCAGCTCCCCTTAAATGCATTAGCTGGTGACCCGCGTGGACCATCTATTGGTGTGATAATTATCTACGCCGTGGATGTCTGCAATCATATGGGTTTTGCACTGCTTCTAACCGTCTGTTCATTCGGACAATACATGACAATTTGACCTCAAATCAGGTAGGACTACCCGCTGAACTTAAGCATATCAATAAGCGGAGGAAAAGAAACTAACAAGGATTCCCCTAGTAACTGCGAGTGAAGCGGGAAAAGCTCAAATTTAAAATCTGGCAGTCTCCGGCCGTCCGAGTTGTAATCTAGAGAAGTGTTATCCGCGCTGGACCGTGTAC

>Alnico559GEO_KX897631
ACTTGGTGTGGTTGTTGCTGGCCCTTTCGGGGGCATGTGCACACCCATCATCCTCATCTCTCCACCTGTGCACCTCTTGTAGACCTGGATTGACTTTCCGAGGCAACTCGGTCGGGAAGATTGCTATGCTCTGTGAGCCAGCTTTCTTTGCATGTCCAGGACTATGTTTTTCATATACCCCTATAGAATGTAACAGAATGTATCATTGGGCCTTGTGCCTATAAACCTTATACAACTTTCAGCAACGGATCTCTTGGCTCTCGCATCGATGAAGAACGCAGCGAAATGCGATAAGTAATGTGAATTGCAGAATTCAGTGAATCATCGAATCTTTGAACGCACCTTGCGCTCCTTGGTATTCCGAGGAGCATGCCTGTTTGAGTGTCATTAAATTCTCAACCTTATTAGCTTTTGTTGATAATGGATTGGATGTGGGGGTTTCTTTTGCTGGCTTCTTCACAGAGATCAGCTCCCCTTAAATGCATTAGCTGGTGACCCGCGTGGACCATCTATTGGTGTGATAATTATCTACGCCGTGGATGTCTGCAATCATATGGGTTTTGCACTGCTTCTAACCGTCTGTTCATTCGGACAATACATGACAATTTGACCTCAAATCAGGTAGGACTACCCGCTGAACTTAAGCATATCAATAAGCGGAGGAAAAGAAACTAACAAGGATTCCCCTAGTAACTGCGAGTGAAGCGGGAAAAGCTCAAATTTAAAATCTGGCAGTCTCCGGCCGTCCGAGTTGTAATCTAGAGAAGTGTTATCCGCGCTGGACCGTGTACAAGTCTCCTGA

>Alnico560GEO_KX897632
ACTTGGTGTGGTTGTTGCTGGCCCTTTCGGGGGCATGTGCACACCCATCATCCTCATCTCTCCACCTGTGCACCTCTTGTAGACCTGGATTGACTTTCCGAGGCAACTCGGTCGGGAAGATTGCTATGCTCTGTGAGCCAGCTTTCTTTGCATGTCCAGGACTATGTTTTTCATATACCCCTATAGAATGTAACAGAATGTATCATTGGGCCTTGTGCCTATAAACCTTATACAACTTTCAGCAACGGATCTCTTGGCTCTCGCATCGATGAAGAACGCAGCGAAATGCGATAAGTAATGTGAATTGCAGAATTCAGTGAATCATCGAATCTTTGAACGCACCTTGCGCTCCTTGGTATTCCGAGGAGCATGCCTGTTTGAGTGTCATTAAATTCTCAACCTTATTAGCTTTTGTTGATAATGGATTGGATGTGGGGGTTTCTTTTGCTGGCTTCTTCACAGAGATCAGCTCCCCTTAAATGCATTAGCTGGTGACCCGCGTGGACCATCTATTGGTGTGATAATTATCTACGCCGTGGATGTCTGCAATCATATGGGTTTTGCACTGCTTCTAACCGTCTGTTCATTCGGACAATACATGACAATTTGACCTCAAATCAGGTAGGACTACCCGCTGAACTTAAGCATATCAATAAGCGGAGGAAAAGAAACTAACAAGGATTCCCCTAGTAACTGCGAGTGAAGCGGGAAAAGCTCAAATTTAAAATCTGGCAGTCTCCGGCCGTCCGAGTTGTAATCTAGAGAAGTGTTATCCGCGCTGGACCGTGTAC

>Alnico561GEO_KX897633
TTGGTGTGGTTGTTGCTGGCCCTTTCGGGGGCATGTGCACACCCATCATCCTCATCTCTCCACCTGTGCACCTCTTGTAGACCTGGATTGACTTTCCGAGGCAACTCGGTCGGGAAGATTGCTATGCTCTGTGAGCCAGCTTTCTTTGCATGTCCAGGACTATGTTTTTCATATACCCCTATAGAATGTAACAGAATGTATCATTGGGCCTTGTGCCTATAAACCTTATACAACTTTCAGCAACGGATCTCTTGGCTCTCGCATCGATGAAGAACGCAGCGAAATGCGATAAGTAATGTGAATTGCAGAATTCAGTGAATCATCGAATCTTTGAACGCACCTTGCGCTCCTTGGTATTCCGAGGAGCATGCCTGTTTGAGTGTCATTAAATTCTCAACCTTATTAGCTTTTGTTGATAATGGATTGGATGTGGGGGTTTCTTTTGCTGGCTTCTTCACAGAGATCAGCTCCCCTTAAATGCATTAGCTGGTGACCCGCGTGGACCATCTATTGGTGTGATAATTATCTACGCCGTGGATGTCTGCAATCATATGGGTTTTGCACTGCTTCTAACCGTCTGTTCATTCGGACAATACATGACAATTTGACCTCAAATCAGGTAGGACTACCCGCTGAACTTAAGCATATCAATAAGCGGAGGAAAAGAAACTAACAAGGATTCCCCTAGTAACTGCGAGTGAAGCGGGAAAAGCTCAAATTTAAAATCTGGCAGTCTCCGGCCGTCCGATTGTAATCTAGAGAAGTGTTATCCGCGCTGGACCGTGTAC

>Alnico562GEO_KX897634
TGATGACTTGGTGTGGTTGTTGCTGGCCCTTTCGGGGGCATGTGCACACCCATCATCCTCATCTCTCCACCTGTGCACCTCTTGTAGACCTGGATTGACTTTCCGAGGCAACTCGGTCGGGAAGATTGCTATGCTCTGTGAGCCAGCTTTCTTTGCATGTCCAGGACTATGTTTTTCATATACCCCTATAGAATGTAACAGAATGTATCATTGGGCCTTGTGCCTATAAACCTTATACAACTTTCAGCAACGGATCTCTTGGCTCTCGCATCGATGAAGAACGCAGCGAAATGCGATAAGTAATGTGAATTGCAGAATTCAGTGAATCATCGAATCTTTGAACGCACCTTGCGCTCCTTGGTATTCCGAGGAGCATGCCTGTTTGAGTGTCATTAAATTCTCAACCTTATTAGCTTTTGTTGATAATGGATTGGATGTGGGGGTTTCTTTTGCTGGCTTCTTCACAGAGATCAGCTCCCCTTAAATGCATTAGCTGGTGACCCGCGTGGACCATCTATTGGTGTGATAATTATCTACGCCGTGGATGTCTGCAATCATATGGGTTTTGCACTGCTTCTAACCGTCTGTTCATTCGGACAATACATGACAATTTGACCTCAAATCAGGTAGGACTACCCGCTGAACTTAAGCATATCAATAAGCGGAGGAAAAGAAACTAACAAGGATTCCCCTAGTAACTGCGAGTGAAGCGGGAAAAGCTCAAATTTAAAATCTGGCNGTCTCCGGCCGTCCGAGTTGTAATCTAGAGAAGTGTTATCCGCGCTGGACCGTGTAC

>Alnico563GEO_KX897635
TGAACTTGGGTGTGGTTGTTGCTGGCCCTTTCGGGGGCATGTGCACACCCATCATCCTCATCTCTCCACCTGTGCACCTCTTGTAGACCTGGATTGACTTTCCGAGGCAACTCGGTCGGGAAGATTGCTATGCTCTGTGAGCCAGCTTTCTTTGCATGTCCAGGACTATGTTTTTCATATACCCCTATAGAATGTAACAGAATGTATCATTGGGCCTTGTGCCTATAAACCTTATACAACTTTCAGCAACGGATCTCTTGGCTCTCGCATCGATGAAGAACGCAGCGAAATGCGATAAGTAATGTGAATTGCAGAATTCAGTGAATCATCGAATCTTTGAACGCACCTTGCGCTCCTTGGTATTCCGAGGAGCATGCCTGTTTGAGTGTCATTAAATTCTCAACCTTATTAGCTTTTGTTGATAATGGATTGGATGTGGGGGTTTCTTTTGCTGGCTTCTTCACAGAGATCAGCTCCCCTTAAATGCATTAGCTGGTGACCCGCGTGGACCATCTATTGGTGTGATAATTATCTACGCCGTGGATGTCTGCAATCATATGGGTTTTGCACTGCTTCTAACCGTCTGTTCATTCGGACAATACATGACAATTTGACCTCAAATCAGGTAGGACTACCCGCTGAACTTAAGCATATCAATAAGCGGAGGAAAAGAAACTAACAAGGATTCCCCTAGTAACTGCGAGTGAAGCGGGAAAAGCTCAAATTTAAAATCTGGCAGTCTCCGGCCGTCCGAGTTGTAATCTAGAGAAGTGTTATCCGCGCTGGACCGTGTACAA

>Alnico564GEO_KX897636
ATGACTTGGTGTGGTTGTTGCTGGCCCTTTCGGGGGCATGTGCACACCCATCATCCTCATCTCTCCACCTGTGCACCTCTTGTAGACCTGGATTGACTTTCCGAGGCAACTCGGTCGGGAAGATTGCTATGCTCTGTGAGCCAGCTTTCTTTGCATGTCCAGGACTATGTTTTTCATATACCCCTATAGAATGTAACAGAATGTATCATTGGGCCTTGTGCCTATAAACCTTATACAACTTTCAGCAACGGATCTCTTGGCTCTCGCATCGATGAAGAACGCAGCGAAATGCGATAAGTAATGTGAATTGCAGAATTCAGTGAATCATCGAATCTTTGAACGCACCTTGCGCTCCTTGGTATTCCGAGGAGCATGCCTGTTTGAGTGTCATTAAATTCTCAACCTTATTAGCTTTTGTTGATAATGGATTGGATGTGGGGGTTTCTTTTGCTGGCTTCTTCACAGAGATCAGCTCCCCTTAAATGCATTAGCTGGTGACCCGCGTGGACCATCTATTGGTGTGATAATTATCTACGCCGTGGATGTCTGCAATCATATGGGTTTTGCACTGCTTCTAACCGTCTGTTCATTCGGACAATACATGACAATTTGACCTCAAATCAGGTAGGACTACCCGCTGAACTTAAGCATATCAATAAGCGGAGGAAAAGAAACTAACAAGGATTCCCCTAGTAACTGCGAGTGAAGCGGGAAAAGCTCAAATTTAAAATCTGGCAGTCTCCGGCCGTCCGAGTTGTAATCTAGAGAAGTGTTATCCGCGCTGGACCGTGTAC

>Alnico565GEO_KX897637
ACTTGGTGTGGTTGTTGCTGGCCCTCTCGGGGGCATGTGCACACCCACCATCCTCATCTCTCCACCTGTGCACCACTTGTAGACCTGGATTGACTTTCCGAGGCAACTCGGTCGGGAAGATTGCTGCGCTCTGTGAGCCAGCTTTCTTTGCATGTCCAGGCCTATGTTTTTCATATACCCCTATAGAATGTAACAGAATGTATCATTGGGCCTTGTGCCTATAAACCTTATACAACTTTCAGCAACGGATCTCTTGGCTCTCGCATCGATGAAGAACGCAGCGAAATGCGATAAGTAATGTGAATTGCAGAATTCAGTGAATCATCGAATCTTTGAACGCACCTTGCGCTCCTTGGTATTCCGAGGAGCATGCCTGTTTGAGTGTCATTAAATTCTCAACCTTATTAACTTTTGTTGATAATGGATTGGATTGTGGGGGTTTCTTTTGCTGGCTTCTTCACAGAGATCAGCTCCCCTTAAATGCATTAGCTGGTGCCCCGCGTGGACCATCTATTGGTGTGATAATTATCTACGCCGTGGATGTCTGCAATCATATGGGTTTCGCACTGCTTCTAACCGTCTGTTCATTCGGACAATACATGACAATTTGACCTCAAATCAGGTAGGACTACCCGCTGAACTTAAGCATATCAATAAGCGGAGGAAAAGAAACTAACAAGGATTCCCCTAGTAACTGCGAGTGAAGCGGGAAAAGCTCAAATTTAAAATCTGGCGGTCTCCGGCCGTCCGATTGTAATCTAAGAAGTGTTATCCGCGCTGGACCGGTGTAC

>Alnico566GEO_KX897638
ACTTGGTGTGGTTGTTGCTGGCCCTCTCGGGGGCATGTGCACACCCACCATCCTCATCTCTCCACCTGTGCACCTCTTGTAGACCTGGATAGACTTTCCGAGGCAACTCGGTCGGGAAGATTGCTGCGCTCTGTGAGCCAGCTTTCTTTGCATGTCCAGGCCTATGTTTTTCATATACCCCTATAGAATGTAACAGAATGTATCATTGGGCCTTGTGCCTATAAACCTTATACAACTTTCAGCAACGGATCTCTTGGCTCTCGCATCGATGAAGAACGCAGCGAAATGCGATAAGTAATGTGAATTGCAGAATTCAGTGAATCATCGAATCTTTGAACGCACCTTGCGCTCCTTGGTATTCCGAGGAGCATGCCTGTTTGAGTGTCATTAAATTCTCAACCTTATTAGCTTTTGTTGATAATGGATTGGATGTGGGGGTTTATTTTGCTGGCTTCTTCACAGAGATCAGCTCCCCTTAAATGCATTAGCTGGTGCCCCGCGTGGACCATCTATTGGTGTGATAATTATCTACGCCGTGGATGTCTGCAATCATATGGGTTTTGCACTGCTTCTAACCGTCTGTTCATTCGGACAATACATGACAATTTGACCTCAAATCAGGTAGGACTACCCGCTGAACTTAAGCATATCAATAAGCGGAGGAAAAGAAACTAACAAGGATTCCCCTAGTAACTGCGAGTGAAGCGGGAAAAGCTCAAATTTAAAATCTGGCGGTCTCCGGCCGTCCGAGTTGTAATCTAGAGAAGTGTTATCCGCGCTGGACCGTGTAC

>Alnico567GEO_KX897639
ACTTGGTGTGGTTGTTGCTGGCCCTCTCGGGGGCATGTGCACACCCACCATCCTCATCTCTCCACCTGTGCACCTCTTGTAGACCTGGATAGACTTTCCGAGGCAACTCGGTCGGGAAGATTGCTGCGCTCTGTGAGCCAGCTTTCTTTGCATGTCCAGGCCTATGTTTTTCATATACCCCTATAGAATGTAACAGAATGTATCATTGGGCCTTGTGCCTATAAACCTTATACAACTTTCAGCAACGGATCTCTTGGCTCTCGCATCGATGAAGAACGCAGCGAAATGCGATAAGTAATGTGAATTGCAGAATTCAGTGAATCATCGAATCTTTGAACGCACCTTGCGCTCCTTGGTATTCCGAGGAGCATGCCTGTTTGAGTGTCATTAAATTCTCAACCTTATTAGCTTTTGTTGATAATGGATTGGATGTGGGGGTTTATTTTGCTGGCTTCTTCACAGAGATCAGCTCCCCTTAAATGCATTAGCTGGTGCCCCGCGTGGACCATCTATTGGTGTGATAATTATCTACGCCGTGGATGTCTGCAATCATATGGGTTTTGCACTGCTTCTAACCGTCTGTTCATTCGGACAATACATGACAATTTGACCTCAAATCAGGTAGGACTACCCGCTGAACTTAAGCATATCAATAAGCGGAGGAAAAGAAACTAACAAGGATTCCCCTAGTAACTGCGAGTGAAGCGGGAAAAGCTCAAATTTAAAATCTGGCGGTCTCCGGCCGTCCGAGTTGTAATCTAGAGAAGTGTTATCCGCGCTGGACCGTGTAC

>Alnico568GEO_KX897640
ACTGGTGTGGTTGTTGCTGGCCCTCTCGGGGGCATGTGCACACCCACCATCCTCATCTCTCCACCTGTGCACCTCTTGTAGACCTGGATAGACTTTCCGAGGCAACTCGGTCGGGAAGATTGCTGCGCTCTGTGAGCCAGCTTTCTTTGCATGTCCAGGCCTATGTTTTTCATATACCCCTATAGAATGTAACAGAATGTATCATTGGGCCTTGTGCCTATAAACCTTATACAACTTTCAGCAACGGATCTCTTGGCTCTCGCATCGATGAAGAACGCAGCGAAATGCGATAAGTAATGTGAATTGCAGAATTCAGTGAATCATCGAATCTTTGAACGCACCTTGCGCTCCTTGGTATTCCGAGGAGCATGCCTGTTTGAGTGTCATTAAATTCTCAACCTTATTAGCTTTTGTTGATAATGGATTGGATGTGGGGGTTTATTTTGCTGGCTTCTTCACAGAGATCAGCTCCCCTTAAATGCATTAGCTGGTGCCCCGCGTGGACCATCTATTGGTGTGATAATTATCTACGCCGTGGATGTCTGCAATCATATGGGTTTTGCACTGCTTCTAACCGTCTGTTCATTCGGACAATACATGACAATTTGACCTCAAATCAGGTAGGACTACCCGCTGAACTTAAGCATATCAATAAGCGGAGGAAAAGAAACTAACAAGGATTCCCCTAGTAACTGCGAGTGAAGCGGGAAAAGCTCAAATTTAAAATCTGGCGGTCTCCGGCCGTCCGAGTTGTAATCTAGAGAAGTGTTATCCGCGCTGGACCGTGTACA

>Alnico569GEO_KX897641
CTTGGTGTGGTTGTTGCTGGCCCTCTCGGGGGCATGTGCACACCCACCATCCTCATCTCTCCACCTGTGCACCTCTTGTAGACCTGAATTGACTTTCCGAGGCAACTCGGTCGGGAAGATTGCTGTGCTCTGTGAGCCAGCTTTCTTTGCATGTCTAGGCCTATGTTTTTCATATACCCCTATAGAATGTAACAGAATGTATCATTGGGCCTTGTGCCTATAAACCTTATACAACTTTCAGCAACGGATCTCTTGGCTCTCGCATCGATGAAGAACGCAGCGAAATGCGATAAGTAATGTGAATTGCAGAATTCAGTGAATCATCGAATCTTTGAACGCACCTTGCGCTCCTTGGTATTCCGAGGAGCATGCCTGTTTGAGTGTCATTAAATTCTCAACCTTATTAACTTTTGTTGATAATGGATTGGATTGTGGGGGTCTCTTTTGCTGGATTCTTCACAGAGATCAGCTCCCCTTAAATGCATTAGCTGGTGCCCCGCGTGGACCATCTATTGGTGTGATAATTATCTACGCCGTGGATGTCTGCAATCATATGGGTTTTGCACTGCTTCTAACCGTCTGTTCATTCGGACAATACATGACAATTTGACCTCAAATCAGGTAGGACTACCCGCTGAACTTAAGCATATCAATAAGCGGAGGAAAAGAAACTAACAAGGATTCCCCTAGTAACTGCGAGTGAAGCGGGAAAAGCTCAAATTTAAAATCTGGCGGTCTCCGGCCGTCCGAGTTGTAATCTAGAGAAGTGTTATCCGCGCTGGACCGTGTAC

>Alnico570GEO_KX897642
ACTGGTGTGGTTGTTGCTGGCCCTCTCGGGGGCATGTGCACACCCACCATCCTCATCTCTCCACCTGTGCACCTCTTGTAGACCTGAATTGACTTTCCGAGGCAACTCGGTCGGGAAGATTGCTGTGCTCTGTGAGCCAGCTTTCTTTGCATGTCTAGGCCTATGTTTTTCATATACCCCTATAGAATGTAACAGAATGTATCATTGGGCCTTGTGCCTATAAACCTTATACAACTTTCAGCAACGGATCTCTTGGCTCTCGCATCGATGAAGAACGCAGCGAAATGCGATAAGTAATGTGAATTGCAGAATTCAGTGAATCATCGAATCTTTGAACGCACCTTGCGCTCCTTGGTATTCCGAGGAGCATGCCTGTTTGAGTGTCATTAAATTCTCAACCTTATTAACTTTTGTTGATNATGGATTGGATTGTGGGGGTTTCTTTTGCTGGATTCTTCACAGAGATCAGCTCCCCTTAAATGCATTAGCTGGTGCCCCGCGTGGACCATCTATTGGTGTGATAATTATCTACGCCGTGGATGTCTGCAATCATATGGGTTTTGCACTGCTTCTAACCGTCTGTTCATTCGGACAATACATGACAATTTGACCTCAAATCAGGTAGGACTACCCGCTGAACTTAAGCATATCAATAAGCGGAGGAAAAGAAACTAACAAGGATTCCCCTAGTAACTGCGAGTGAAGCGGGAAAAGCTCAAATTTAAAATCTGGCGGTCTCCGGCCGTCCGAGTTGTAATCTAGAGAAGTGTTATCCGCGCTGGACCGTGTACA

>Alnico571GEO_KX897643
ATGACTGGTGTGGTTGTTGCTGGCCCTCTCGGGGGCATGTGCACACCCACCATCCTCATCTCTCCACCTGTGCACCTCTTGTAGACCTGAATTGACTTTCCGAGGCAACTCGGTCGGGAAGATTGCTGTGCTCTGTGAGCCAGCTTTCTTTGCATGTCTAGGCCTATGTTTTTCATATACCCCTATAGAATGTAACAGAATGTATCATTGGGCCTTGTGCCTATAAACCTTATACAACTTTCAGCAACGGATCTCTTGGCTCTCGCATCGATGAAGAACGCAGCGAAATGCGATAAGTAATGTGAATTGCAGAATTCAGTGAATCATCGAATCTTTGAACGCACCTTGCGCTCCTTGGTATTCCGAGGAGCATGCCTGTTTGAGTGTCATTAAATTCTCAACCTTATTAACTTTTGTTGATAATGGATTGGATTGTGGGGGTTTCTTTTGCTGGATTCTTCACAGAGATCAGCTCCCCTTAAATGCATTAGCTGGTGCCCCGCGTGGACCATCTATTGGTGTGATAATTATCTACGCCGTGGATGTCTGCAATCATATGGGTTTTGCACTGCTTCTAACCGTCTGTTCATTCGGACAATACATGACAATTTGACCTCAAATCAGGTAGGACTACCCGCTGAACTTAAGCATATCAATAAGCGGAGGAAAAGAAACTAACAAGGATTCCCCTAGTAACTGCGAGTGAAGCGGGAAAAGCTCAAATTTAAAATCTGGCGGTCTCCGGCCGTCCGAGTTGTAATCTAGAGAAGTGTTATCCGCGCTGGACCGTGTAC

>Alnico572GEO_KX897644
GGTGTGGTTGTTGCTGGCCCTCTCGGGGGCATGTGCACACCCACCATCCTCATCTCTCCACCTGTGCACCTCTTGTAGACCTGAATTGACTTTCCGAGGCAACTCGGTCGGGAAGATTGCTGTGCTCTGTGAGCCAGCTTTCTTTGCATGTCTAGGCCTATGTTTTTCATATACCCCTATAGAATGTAACAGAATGTATCATTGGGCCTTGTGCCTATAAACCTTATACAACTTTCAGCAACGGATCTCTTGGCTCTCGCATCGATGAAGAACGCAGCGAAATGCGATAAGTAATGTGAATTGCAGAATTCAGTGAATCATCGAATCTTTGAACGCACCTTGCGCTCCTTGGTATTCCGAGGAGCATGCCTGTTTGAGTGTCATTAAATTCTCAACCTTATTAACTTTTGTTGATAATGGATTGGATTGTGGGGGTTTCTTTTGCTGGATTCTTCACAGAGATCAGCTCCCCTTAAATGCATTAGCTGGTGCCCCGCGTGGACCATCTATTGGTGTGATAATTATCTACGCCGTGGATGTCTGCAATCATATGGGTTTTGCACTGCTTCTAACCGTCTGTTCATTCGGACAATACATGACAATTTGACCTCAAATCAGGTAGGACTACCCGCTGAACTTAAGCATATCAATAAGCGGAGGAAAAGAAACTAACAAGGATTCCCCTAGTAACTGCGAGTGAAGCGGGAAAAGCTCAAATTTAAAATCTGGCGGTCTCCGGCCGTCCGAGTTGTAATCTAGAGAAGTGTTATCCGCGCTGGACCGTGTACAATCTCCTGA

>Alnico573GEO_KX897645
ACTGGTGTGGTTGTTGCTGGCCCTTTCGGGGGCATGTGCACACCCATCATCCTCATCTCTCCACCTGTGCACCTCTTGTAGACCTGGATTGACTTTCCGAGGCAACTCGGTCGGGAAGATTGCTATGCTCTGTGAGCCAGCTTTCTTTGCATGTCCAGGACTATGTTTTTCATATACCCCTATAGAATGTAACAGAATGTATCATTGGGCCTTGTGCCTATAAACCTTATACAACTTTCAGCAACGGATCTCTTGGCTCTCGCATCGATGAAGAACGCAGCGAAATGCGATAAGTAATGTGAATTGCAGAATTCAGTGAATCATCGAATCTTTGAACGCACCTTGCGCTCCTTGGTATTCCGAGGAGCATGCCTGTTTGAGTGTCATTAAATTCTCAACCTTATTAGCTTTTGTTGATAATGGATTGGATGTGGGGGTTTCTTTTGCTGGCTTCTTCACAGAGATCAGCTCCCCTTAAATGCATTAGCTGGTGACCCGCGTGGACCATCTATTGGTGTGATAATTATCTACGCCGTGGATGTCTGCAATCATATGGGTTTTGCACTGCTTCTAACCGTCTGTTCATTCGGACAATACATGACAATTTGACCTCAAATCAGGTAGGACTACCCGCTGAACTTAAGCATATCAATAAGCGGAGGAAAAGAAACTAACAAGGATTCCCCTAGTAACTGCGAGTGAAGCGGGAAAAGCTCAAATTTAAAATCTGGCGGTCTCCGGCCGTCCGAGTTGTAATCTAGAGAAGTGTTATCCGCGCTGGACCGTGTAC

>Alnico574GEO_KX897646
TGTGGTTGTTGCTGGCCCTCTCGGGGGCATGTGCACACCCACCATCCTCATCTCTCCACCTGTGCACCTCTTGTAGACCTGAATTGACTTTCCGAGGCAACTCGGTCGGGAAGATTGCTGTGCTCTGTGAGCCAGCTTTCTTTGCATGTCTAGGCCTATGTTTTTCATATACCCCTATAGAATGTAACAGAATGTATCATTGGGCCTTGTGCCTATAAACCTTATACAACTTTCAGCAACGGATCTCTTGGCTCTCGCATCGATGAAGAACGCAGCGAAATGCGATAAGTAATGTGAATTGCAGAATTCAGTGAATCATCGAATCTTTGAACGCACCTTGCGCTCCTTGGTATTCCGAGGAGCATGCCTGTTTGAGTGTCATTAAATTCTCAACCTTATTAACTTTTGTTGATAATGGATTGGATTGTGGGGGTTTCTTTTGCTGGATTCTTCACAGAGATCAGCTCCCCTTAAATGCATTAGCTGGTGCCCCGCGTGGACCATCTATTGGTGTGATAATTATCTACGCCGTGGATGTCTGCAATCATATGGGTTTTGCACTGCTTCTAACCGTCTGTTCATTCGGACAATACATGACAATTTGACCTCAAATCAGGTAGGACTACCCGCTGAACTTAAGCATATCAATAAGCGGAGGAAAAGAAACTAACAAGGATTCCCCTAGTAACTGCGAGTGAAGCGGGAAAAGCTCAAATTTAAAATCTGGCGGTCTCCGGCCGTCCGAGTTGTAATCTAGAGAAGTGTTATCCGCGCTGGACCGTGTACAAGTCTCCTGA

>Alnico575GEO_KX897647
ACTGGTGTGGTTGTTGCTGGCCCTCTCGGGGGCATGTGCACACCCACCATCCTCATCTCTCCACCTGTGCACCTCTTGTAGACCTGGATAGACTTTCCGAGGCAACTCGGTCGGGAAGATTGCTGCGCTCTGTGAGCCAGCTTTCTTTGCATGTCCAGGCCTATGTTTTTCATATACCCCTATAGAATGTAACAGAATGTATCATTGGGCCTTGTGCCTATAAACCTTATACAACTTTCAGCAACGGATCTCTTGGCTCTCGCATCGATGAAGAACGCAGCGAAATGCGATAAGTAATGTGAATTGCAGAATTCAGTGAATCATCGAATCTTTGAACGCACCTTGCGCTCCTTGGTATTCCGAGGAGCATGCCTGTTTGAGTGTCATTAAATTCTCAACCTTATTAGCTTTTGTTGATAATGGATTGGATGTGGGGGTTTATTTTGCTGGCTTCTTCACAGA

>Alnico576GEO_KX897648
TGCTGGCCCTCTCGGGGGCATGTGCCTCCCACCGTCCTCATCTCTCCACCTGTGCACCTCTTGTAGACCTGGATAGACTTTCCGAGGCAACTCGGTCGGGAAGATTGCTGCGCTCTGTGAGCCAGCTTTCTTTGCATGTCCAGGCCTATGTTTTTCATATACCCCTATAGAATGTAACAGAATGTATCATTGGGCCTTGTGCCTATAAACCTTATACAACTTTCAGCAACGGATCTCTTGGCTCTCGCATCGATGAAGAACGCAGCGAAATGCGATAAGTAATGTGAATTGCAGAATTCAGTGAATCATCGAATCTTTGAACGCACCTTGCGCTCCTTGGTATTCCGAGGAGCATGCCTGTTTGAGTGTCATTAAATTCTCAACCTTATTAGCTTTTGTTGATAATGGATTGGATGTGGGGGTTTATTTTGCTGGCTTCTTCACAGA

>Alnico577GEO_KX897649
TGTGGTTGTTGCTGGGCCTCTCGGGGGCATGTGCACACCCACCATCCTCATCTCTCCACCTGTGCACCTCTTGTAGACCTGAATTGACTTTCCGAGGCAACTCGGTCGGGAAGATTGCTGTGCTCTGTGAGCCAGCTTTCTTTGCATGTCTAGGCCTATGTTTTTCATATACCCCTATAGAATGTAACAGAATGTATCATTGGGCCTTGTGCCTATAAACCTTATACAACTTTCAGCAACGGATCTCTTGGCTCTCGCATCGATGAAGAACGCAGCGAAATGCGATAAGTAATGTGAATTGCAGAATTCAGTGAATCATCGAATCTTTGAACGCACCTTGCGCTCCTTGGTATTCCGAGGAGCATGCCTGTTTGAGTGTCATTAAATTCTCAACCTTATTAACTTTTGTTGATAATGGATTGGATTGTGGGGGTTTCTTTTGCTGGATTCTTCACAGAGATCAGCTCCCCTTAAATGCATTAGCTGGTGCCCCGCGTGGACCATCTATTGGTGTGATAATTATCTACGCCGTGGATGTCTGCAATCATATGGGTTTTGCACTGCTTCTAACCGTCTGTTCATTCGGACAATACATGACAATTTGACCTCAAATCAGGTAGGACTACCCGCTGAACTTAAGCATATCAATAAGCGGAGGAAAAGAAACTAACAAGGATTCCCCTAGTAACTGCGAGTGAAGCGGGAAAAGCTCAAATTTAAAATCTGGCGGTCTCCGGCCGTCCGAGTTGTAATCTAGAGAAGTGTTATCCGCGCTGGACCGTGTACAAAGTCTCCTGA

>Alnico578GEO_KX897650
TCTCGGGGGCATGTGCACACCAACCATCCTCATCTCTCCACCTGTGCACCTCTTGTAGACCTGAATTGACTTTCCGAGGCAACTCGGTCGGGAAGATTGCTGTGCTCTGTGAGCCAGCTTTCTTTGCATGTCTAGGCCTATGTTTTTCATATACCCCTATAGAATGTAACAGAATGTATCATTGGGCCTTGTGCCTATAAACCTTATACAACTTTCAGCAACGGATCTCTTGGCTCTCGCATCGATGAAGAACGCAGCGAAATGCGATAAGTAATGTGAATTGCAGAATTCAGTGAATCATCGAATCTTTGAACGCACCTTGCGCTCCTTGGTATTCCGAGGAGCATGCCTGTTTGAGTGTCATTAAATTCTCAACCTTATTAACTTTTGTTGATAATGGATTGGATTGTGGGGGTTTCTTTTGCTGGATTCTTCACAGAGATCAGCTCCCCTTAAATGCATTAGCTGGTGCCCCGCGTGGACCATCTATTGGTGTGATAATTATCTACGCCGTGGATGTCTGCAATCATATGGGTTTTGCACTGCTTCTAACCGTCTGTTCATTCGGACAATACATGACAATTTGACCTCAAATCAGGTAGGACTACCCGCTGAACTTAAGCATATCAATAAGCGGAGGAAAAGAAACTAACAAGGATTCCCCTAGTAACTGCGAGTGAAGCGGGAAAAGCTCAAATTTAAAATCTGGCGGTCTCCGGCCGTCCGAGTTGTAATCTAGAGAAGTGTTATCCGCGCTGGACCGTGTACAAGGTCTCCTGA

>Alnico579GEO_KX897651
CTTGGTGTGGTTGTTGCTGGCCCTCTCGGGGGCATGTGCACACCCACCATCCTCATCTCTCCACCTGTGCACCTCTTGTAGACCTGAATTGACTTTCCGAGGCAACTCGGTCGGGAAGATTGCTGTGCTCTGTGAGCCAGCTTTCTTTGCATGTCTAGGCCTATGTTTTTCATATACCCCTATAGAATGTAACCAGAATGTATCATTGGGCCTTGTGCCTATAAACCTTATACAACTTTCAGCAACGGATCTCTTGGCTCTCGCATCGATGAAGAACGCAGCGAAATGCGATAAGTAATGTGAATTGCAGAATTCAGTGAATCATCGAATCTTTGAACGCACCTTGCGCTCCTTGGTATTCCGAGGAGCATGCCTGTTTGAGTGTCATTAAATTCTCAACCTTATTAACTTTTGTTGATAATGGATTGGATTGTGGGGGTTTCTTTTGCTGGATTCTTCACAGAGATCAGCTCCCCTTAAATGCATTAGCTGGTGCCCCGCGTGGACCATCTATTGGTGTGATAATTATCTACGCCGTGGATGTCTGCAATCATATGGGTTTTGCACTGCTTCTAACCGTCTGTTCATTCGGACAATACATGACAATTTGACCTCAAATCAGGTAGGACTACCCGCTGAACTTAAGCATATCAATAAGCGGAGGAAAAGAAACTAACAAGGATTCCCCTAGTAACTGCGAGTGAAGCGGGAAAAGCTCAAATTTAAAATCTGGCGGTCTCCGGCCGTCCGAGTTGTAATCTAGAGAAGTGTTATCCGCGCTGGACCGTGTAC

>Alnico580GEO_KX897652
TGGTTGTTGCTGGCGCNCTCGGGGGCATGTGCACACCCACCATCCTCATCTCTCCACCTGTGCACCTCTTGTAGACCTGAATTGACTTTCCGAGGCAACTCGGTCGGGAAGATTGCTGTGCTCTGTGAGCCAGCTTTCTTTGCATGTCTAGGCCTATGTTTTTCATATACCCCTATAGAATGTAACCAGAATGTATCATTGGGCCTTGTGCCTATAAACCTTATACAACTTTCAGCAACGGATCTCTTGGCTCTCGCATCGATGAAGAACGCAGCGAAATGCGATAAGTAATGTGAATTGCAGAATTCAGTGAATCATCGAATCTTTGAACGCACCTTGCGCTCCTTGGTATTCCGAGGAGCATGCCTGTTTGAGTGTCATTAAATTCTCAACCTTATTAACTTTTGTTGATAATGGATTGGATTGTGGGGGTTTCTTTTGCTGGATTCTTCACAGAGATCAGCTCCCCTTAAATGCATTAGCTGGTGCCCCGCGTGGACCATCTATTGGTGTGATAATTATCTACGCCGTGGATGTCTGCAATCATATGGGTTTTGCACTGCTTCTAACCGTCTGTTCATTCGGACAATACATGAGAATTTGACCTCAAATCAGGTAGGACTACCCGCTGAACTTAAGCATATCAATAAGCGGAGGAAAAGAAACTAACAAGGATTCCCCTAGTAACTGCGAGTGAAGCGGGAAAAGCTCAAATTTAAAATCTGGCGGTCTCCGGCCGTCCGAGTTGTAATCTAGAGAAGTTGTTACCGCGCTGGACCGTGTACAAGTCTCCTGA

>Alnico581GEO_KX897653
TGACTTTGGATGTGGTTGTTGCTGGCCCTCTCGGGGGCATGTGCACACCCACCATCCTCATCTCTCCACCTGTGCACCTCTTGTAGACCTGAATTGACTTTCCGAGGCAACTCGGTCGGGAAGATTGCTGTGCTCTGTGAGCCAGCTTTCTTTGCATGTCTAGGCCTATGTTTTTCATATACCCCTATAGAATGTAACCAGAATGTATCATTGGGCCTTGTGCCTATAAACCTTATACAACTTTCAGCAACGGATCTCTTGGCTCTCGCATCGATGAAGAACGCAGCGAAATGCGATAAGTAATGTGAATTGCAGAATTCAGTGAATCATCGAATCTTTGAACGCACCTTGCGCTCCTTGGTATTCCGAGGAGCATGCCTGTTTGAGTGTCATTAAATTCTCAACCTTATTAACTTTTGTTGATAATGGATTGGATTGTGGGGGTTTCTTTTGCTGGATTCTTCACAGAGATCAGCTCCCCTTAAATGCATTAGCTGGTGCCCCGCGTGGACCATCTATTGGTGTGATAATTATCTACGCCGTGGATGTCTGCAATCATATGGGTTTTGCACTGCTTCTAACCGTCTGTTCATTCGGACAATACATGACAATTTGACCTCAAATCAGGTAGGACTACCCGCTGAACTTAAGCATATCAATAAGCGGAGGAAAAGAAACTAACAACGATTCCCCTAGTAACTGCGAGTGAAGCGGGAAAAGCTCAAATTTAAAATCTGGNGGTCTCCGCCCCGTCCGAGNTGTAATCTAGAGAAGTGTTATCCGCGCTGGACCGTGTACAAGGTCTCCTGA

>Alnico582GEO_KX897654
ACTGGTGTGGTTGTTGCTGGCCCTTTCGGGGGCATGTGCACACCCATCATCCTCATCTCTCCACCTGTGCACCTCTTGTAGACCTGGATTGACTTTCCGAGGCAACTCGGTCGGGAAGATTGCTATGCTCTGTGAGCCAGCTTTCTTTGCATGTCCAGGACTATGTTTTTCATATACCCCTATAGAATGTAACAGAATGTATCATTGGGCCTTGTGCCTATAAACCTTATACAACTTTCAGCAACGGATCTCTTGGCTCTCGCATCGATGAAGAACGCAGCGAAATGNGATAAGTAATGTGAATTGCAGAATTCAGTGAATCATCGAATCTTTGAACGCACCTTGCGCTCCTTGGTATTCCGAGGAGCATGCCTGTTTGAGTGTCATTAAATTCTCAACCTTATTAGCTTTTGTTGATAATGGATTGGATGTGGGGGTTTCTTTTGCTGGCTTCTTCACAGAGATCAGCTCCCCTTAAATGCATTAGCTGGTGACCCGCGTGGACCATCTATTGGTGTGATAATTATCTACGCCGTGGATGTCTGCAATCATATGGGTTTTGCACTGCTTCTAACCGTCTGTTCATTCGGACAATACATGACAATTTGACCTCAAATCAGGTAGGACTACCCGCTGAACTTAAGCATATCAATAAGCGGAGGAAAAGAAACTAACAAGGATTCCCCTAGTAACTGCGAGTGAAGCGGGAAAAGCTCAAATTTAAAATCTGGCGGTCTCCGGCCGTCCGAGTTGTAATCTAGAGAAGTGTTATCCGCGCTGGACCGTGTAC

>Alnico583GEO_KX897655
ACTGGTGTGGTTGTTGCTGGCCCTTTCGGGGGCATGTGCACACCCATCATCCTCATCTCTCCACCTGTGCACCTCTTGTAGACCTGGATTGACTTTCCGAGGCAACTCGGTCGGGAAGATTGCTATGCTCTGTGAGCCAGCTTTCTTTGCATGTCCAGGACTATGTTTTTCATATACCCCTATAGAATGTAACAGAATGTATCATTGGGCCTTGTGCCTATAAACCTTATACAACTTTCAGCAACGGATCTCTTGGCTCTCGCATCGATGAAGAACGCAGCGAAATGNGATAAGTAATGTGAATTGCAGAATTCAGTGAATCATCGAATCTTTGAACGCACCTTGCGCTCCTTGGTATTCCGAGGAGCATGCCTGTTTGAGTGTCATTAAATTCTCAACCTTATTAGCTTTTGTTGATAATGGATTGGATGTGGGGGTTTCTTTTGCTGGCTTCTTCACAGAGATCAGCTCCCCTTAAATGCATTAGCTGGTGACCCGCGTGGACCATCTATTGGTGTGATAATTATCTACGCCGTGGATGTCTGCAATCATATGGGTTTTGCACTGCTTCTAACCGTCTGTTCATTCGGACAATACATGACAATTTGACCTCAAATCAGGTAGGACTACCCGCTGAACTTAAGCATATCAATAAGCGGAGGAAAAGAAACTAACAAGGATTCCCCTAGTAACTGCGAGTGAAGCGGGAAAAGCTCAAATTTAAAATCTGGCGGTCTCCGGCCGTCCGAGTTGTAATCTAGAGAAGTGTTATCCGCGCTGGACGTGTAC

>Alnico584GEO_KX897656
ACTGGTGTGGTTGTTGCTGGCCCTTTCGGGGGCATGTGCACACCCATCATCCTCATCTCTCCACCTGTGCACCTCTTGTAGACCTGGATTGACTTTCCGAGGCAACTCGGTCGGGAAGATTGCTATGCTCTGTGAGCCAGCTTTCTTTGCATGTCCAGGACTATGTTTTTCATATACCCCTATAGAATGTAACAGAATGTATCATTGGGCCTTGTGCCTATAAACCTTATACAACTTTCAGCAACGGATCTCTTGGCTCTCGCATCGATGAAGAACGCAGCGAAATGCGATAAGTAATGTGAATTGCAGAATTCAGTGAATCATCGAATCTTTGAACGCACCTTGCGCTCCTTGGTATTCCGAGGAGCATGCCTGTTTGAGTGTCATTAAATTCTCAACCTTATTAGCTTTTGTTGATAATGGATTGGATGTGGGGGTTTCTTTTGCTGGCTTCTTCACAGAGATCAGCTCCCCTTAAATGCATTAGCTGGTGACCCGCGTGGACCATCTATTGGTGTGATAATTATCTACGCCGTGGATGTCTGCAATCATATGGGTTTTGCACTGCTTCTAACCGTCTGTTCATTCGGACAATACATGACAATTTGACCTCAAATCAGGTAGGACTACCCGCTGAACTTAAGCATATCAATAAGCGGAGGAAAAGAAACTAACAAGGATTCCCTAGTAACTGCGAGTGAAGCGGGAAAAGCTCAAATTTAAAATCTGGCGGTCTCCGGCCGTCCGAGTTGTAATCTAGAGAAGTGTTATCCGCGCTGGACCGTGTAC

>Alnico585GEO_KX897657
ACTGGTGTGGTTGTTGCTGGCCCTTTCGGGGGCATGTGCACACCCATCATCCTCATCTCTCCACCTGTGCACCTCTTGTAGACCTGGATTGACTTTCCNAGGCAACTCGGTCGGGAAGATTGCTATGCTCTGTGAGCCAGCTTTCTTTGCATGTCCAGGACTATGTTTTTCATATACCCCTATAGAATGTAACAGAATGTATCATTGGGCCTTGTGCCTATAAACCTTATACAACTTTCAGCAACGGATCTCTTGGCTCTCGCATCGATGAAGAACGCAGCGAAATGCGATAAGTAATGTGAATTGCAGAATTCAGTGAATCATCGAATCTTTGAACGCACCTTGCGCTCCTTGGTATTCCGAGGAGCATGCCTGTTTGAGTGTCATTAAATTCTCAACCTTATTAGCTTTTGTTGATAATGGATTGGATGTGGGGGTTTCTTTTGCTGGCTTCTTCACAGAGATCAGCTCCCCTTAAATGCATTAGCTGGTGACCCGCGTGGACCATCTATTGGTGTGATAATTATCTACGCCGTGGATGTCTGCAATCATATGGGTTTTGCACTGCTTCTAACCGTCTGTTCATTCGGACAATACATGACAATTTGACCTCAAATCAGGTAGGACTACCCGCTGAACTTAAGCATATCAATAAGCGGAGGAAAAGAAACTAACAAGGATTCCCCTAGTAACTGCGAGTGAAGCGGGAAAAGCTCAAATTTAAAATCTGGCGGTCTCCGGCCGTCCGAGTTGTAATCTAGAGAAGTGTTATCCGCGCTGGACCGTGTACAATCTCCTGA

>Alnico586GEO_KX897658
TTGGGTGTGGTTGTTGCTGGNCCTCTCGGGGGCATGTGCACACCCACCATCCTCATCTCTCCACCTGTGCACCTCTTGTAGACCTGGATAGACTTTCCGAGGCAACTCGGTCGGGAAGATTGCTGCGCTCTGTGAGCCAGCTTTCTTTGCATGTCCAGGCCTATGTTTTTCATATACCCCTATAGAATGTAACAGAATGTATCATTGGGCCTTGTGCCTATAAACCTTATACAACTTTCAGCAACGGATCTCTTGGCTCTCGCATCGATGAAGAACGCAGCGAAATGCGATAAGTAATGTGAATTGCAGAATTCAGTGAATCATCGAATCTTTGAACGCACCTTGCGCTCCTTGGTATTCCGAGGAGCATGCCTGTTTGAGTGTCATTAAATTCTCAACCTTATTAGCTTTTGTTGATAATGGATTGGATGTGGGGGTTTATTTTGCTGGCTTCTTCAGAGATCAGCTCCCCTTAAATGCATTAGCTGGTGCCCCGCGTGGACCATCTATTGGTGTGATAATTATCTACGCCGTGGATGTCTGCAATCATATGGGTTTTGCACTGCTTCTAACCGTCTGTTCATTCGGACAATATATGACAATTTGACCTCAAATCAGGTAGGACTACCCGCTGAACTTAAGCATATCAATAAGCGGAGGAAAAGAAACTAACAAGGATTCCCCTAGTAACTGCGAGTGAAGCGGGAAAAGCTCAAATTTAAAATCTGGCGGTCTCCGGCCGTCCGAGTTGTAATCTAGAGAAGTGTTATCCGCGCTGGACCGTGTAC

>Alnico587GEO_KX897659
CTTGGTGTGGTTGTTGCTGGCCCTTTCGGGGGCATGTGCACACCCATCATCCTCATCTCTCCACCTGTGCACCTCTTGTAGACCTGGATTGACTTTCCGAGGCAACTCGGTCGGGAAGATTGCTATGCTCTGTGAGCCAGCTTTCTTTGCATGTCCAGGACTATGTTTTTCATATACCCCTATAGAATGTAACAGAATGTATCATTGGGCCTTGTGCCTATAAACCTTATACAACTTTCAGCAACGGATCTCTTGGCTCTCGCATCGATGAAGAACGCAGCGAAATGCGATAAGTAATGTGAATTGCAGAATTCAGTGAATCATCGAATCTTTGAACGCACCTTGCGCTCCTTGGTATTCCGAGGAGCATGCCTGTTTGAGTGTCATTAAATTCTCAACCTTATTAGCTTTTGTTGATAATGGATTGGATGTGGGGGTTTCTTTTGCTGGCTTCTTCACAGAGATCAGCTCCCCTTAAATGCATTAGCTGGTGACCCGCGTGGACCATCTATTGGTGTGATAATTATCTACGCCGTGGATGTCTGCAATCATATGGGTTTTGCACTGCTTCTAACCGTCTGTTCATTCGGACAATACATGACAATTTGACCTCAAATCAGGTAGGACTACCCGCTGAACTTAAGCATATCAATAAGCGGAGGAAAAGAAACTAACAAGGATTCCCCTAGTAACTGCGAGTGAAGTGGGAAAAGCTCAAATTTAAAATCTGGCGGTCTCCGGCCGTCCGAGTTGTAATCTAGAGAAGTGTTATCCGCGCTGGACCGTGTAC

>Alnico588GEO_KX897660
CTTGGTGTGGTTGTTGCTGGCCCTTTCGGGGGCATGTGCACACCCATCATCCTCATCTCTCCACCTGTGCACCTCTTGTAGACCTGGATTGACTTTCCGAGGCAACTCGGTCGGGAAGATTGCTATGCTCTGTGAGCCAGCTTTCTTTGCATGTCCAGGACTATGTTTTTCATATACCCCTATAGAATGTAACAGAATGTATCATTGGGCCTTGTGCCTATAAACCTTATACAACTTTCAGCAACGGATCTCTTGGCTCTCGCATCGATGAAGAACGCAGCGAAATGCGATAAGTAATGTGAATTGCAGAATTCAGTGAATCATCGAATCTTTGAACGCACCTTGCGCTCCTTGGTATTCCGAGGAGCATGCCTGTTTGAGTGTCATTAAATTCTCAACCTTATTAGCTTTTGTTGATAATGGATTGGATGTGGGGGTTTCTTTTGCTGGCTTCTTCACAGAGATCAGCTCCCCTTAAATGCATTAGCTGGTGACCCGCGTGGACCATCTATTGGTGTGATAATTATCTACGCCGTGGATGTCTGCAATCATATGGGTTTTGCACTGCTTCTAACCGTCTGTTCATTCGGACAATACATGACAATTTGACCTCAAATCAGGTAGGACTACCCGCTGAACTTAAGCATATCAATAAGCGGAGGAAAAGAAACTAACAAGGATTCCCCTAGTAACTGCGAGTGAAGTGGGAAAAGCTCAAATTTAAAATCTGGCGGTCTCCGGCCGTCCGAGTTGTAATCTAGAGAAGTGTTATCCGCGCTGGACCGTGTAC

>Alnico590GEO_KX897661
ACTGGTGTGGTTGTTGCTGGCCCTCTCGGGGGCATGTGCACACCCACCATCCTCATCTCTCCACCTGTGCACCTCTTGTAGACCTGAATTGACTTTCCGAGGCAACTCGGTCGGGAAGATTGCTGTGCTCTGTGAGCCAGCTTTCTTTGCATGTCTAGGCCTATGTTTTTCATATACCCCTATAGAATGTAACAGAATGTATCATTGGGCCTTGTGCCTATAAACCTTATACAACTTTCAGCAACGGATCTCTTGGCTCTCGCATCGATGAAGAACGCAGCGAAATGCGATAAGTAATGTGAATTGCAGAATTCAGTGAATCATCGAATCTTTGAACGCACCTTGCGCTCCTTGGTATTCCGAGGAGCATGCCTGTTTGAGTGTCATTAAATTCTCAACCTTATTAACTTTTGTTGATAATGGATTGGATTGTGGGGGTTTCTTTTGCTGGATTCTTCACAGAGATCAGCTCCCCTTAAATGCATTAGCTGGTGCCCCGCGTGGACCATCTATTGGTGTGATAATTATCTACGCCGTGGATGTCTGCAATCATATGGGTTTTGCACTGCTTCTAACCGTCTGTTCATTCGGACAATACATGACAATTTGACCTCAAATCAGGTAGGACTACCCGCTGAACTTAAGCATATCAATAAGCGGAGGAAAAGAAACTAACAAGGATTCCCCTAGTAACTGCGAGTGAAGCGGGAAAAGCTCAAATTTAAAATCTGGCGGTCTCCGGCCGTCCGAGTTGTAATCTAGAGAAGTGTTATCCGCGCTGGACCGTGTAC

>Alnico591GEO_KX897662
GTGGTTGTTGCTGGCCCTTTCGGGGGCATGTGCACACCCATCATCCTCATCTCTCCACCTGTGCACCTCTTGTAGACCTGGATTGACTTTCCGAGGCAACTCGGTCGGGAAGATTGCTATGCTCTGTGAGCCAGCTTTCTTTGCATGTCCAGGACTATGTTTTTCATATACCCCTATAGAATGTAACAGAATGTATCATTGGGCCTTGTGCCTATAAACCTTATACAACTTTCAGCAACGGATCTCTTGGCTCTCGCATCGATGAAGAACGCAGCGAAATGCGATAAGTAATGTGAATTGCAGAATTCAGTGAATCATCGAATCTTTGAACGCACCTTGCGCTCCTTGGTATTCCGAGGAGCATGCCTGTTTGAGTGTCATTAAATTCTCAACCTTATTAGCTTTTGTTGATAATGGATTGGATGTGGGGGTTTCTTTTGCTGGCTTCTTCACAGAGATCAGCTCCCCTTAAATGCATTAGCTGGTGACCCGCGTGGACCATCTATTGGTGTGATAATTATCTACGCCGTGGATGTCTGCAATCATATGGGTTTTGCACTGCTTCTAACCGTCTGTTCATTCGGACAATACATGACAATTTGACCTCAAATCAGGTAGGACTACCCGCTGAACTTAAGCATATCAATAAGCGGAGGAAAAGAAACTAACAAGGATTCCCCTAGTAACTGCGAGTGAAGCGGGAAAAGCTCAAATTTAAAATCTGGCGGTCTCCGGCCGTCCGAGTTGTAATCTAGAGAAGTGTTATCCGCGCTGGACCGTGTAC

>Alnico593GEO_KX897663
TGGTGTGGTTGTTGCTGGCCCTCTCGGGGGCATGTGCACACCCACCATCCTCATCTCTCCACCTGTGCACCTCTTGTAGACCTGGATTGACTTTCCGAGGCAACTCGGTCGGGAAGATTGCTGCGCTCTGTGAGCCAGCTTTCTTTGCATGTCCAGGCCTATGTTTTTCATATACCCCTATAGAATGTAACAGAATGTATCATTGGGCCTTGTGCCTATAAACCTTATACAACTTTCAGCAACGGATCTCTTGGCTCTCGCATCGATGAAGAACGCAGCGAAATGCGATAAGTAATGTGAATTGCAGAATTCAGTGAATCATCGAATCTTTGAACGCACCTTGCGCTCCTTGGTATTCCGAGGAGCATGCCTGTTTGAGTGTCATTAAATTCTCAACCTTATTAACTTTTGTTGATAATGGATTGGATTGTGGGGGTTTCTTTTGCTGGCTTCTTCACAGAGATCAGCTCCCCTTAAATGCATTAGCTGGTGCCCCGCGTGGACCATCTATTGGTGTGATAATTATCTACGCCGTGGATGTCTGCAATCATATGGGTTTCGCACTGCTTCTAACCGTCTGTTCATTCGGACAATACATGACAATTTGACCTCAAATCAGGTAGGACTACCCGCTGAACTTAAGCATATCAATAAGCGGAGGAAAAGAAACTAACAAGGATTCCCCTAGTAACTGCGAGTGAAGCGGGAAAAGCTCAAATTTAAAATCTGGCGGTCTCCGGCCGTCCGAGTTGTAATCTAGAGAAGTGTTATCCGCGCTGGACCGTGTAC

>Alnico594GEO_KX897664
ATGACTTGGTGTGGTTGTTGCTGGCCCTCTCGGGGGCATGTGCACACCCACCATCCTCATCTCTCCACCTGTGCACCTCTTGTAGACCTGGATTGACTTTCCGAGGCAACTCGGTCGGGAAGATTGCTGCGCTCTGTGAGCCAGCTTTCTTTGCATGTCCAGGCCTATGTTTTTCATATACCCCTATAGAATGTAACAGAATGTATCATTGGGCCTTGTGCCTATAAACCTTATACAACTTTCAGCAACGGATCTCTTGGCTCTCGCATCGATGAAGAACGCAGCGAAATGCGATAAGTAATGTGAATTGCAGAATTCAGTGAATCATCGAATCTTTGAACGCACCTTGCGCTCCTTGGTATTCCGAGGAGCATGCCTGTTTGAGTGTCATTAAATTCTCAACCTTATTAACTTTTGTTGATAATGGATTGGATTGTGGGGGTTTCTTTTGCTGGCTTCTTCACAGAGATCAGCTCCCCTTAAATGCATTAGCTGGTGCCCCGCGTGGACCATCTATTGGTGTGATAATTATCTACGCCGTGGATGTCTGCAATCATATGGGTTTCGCACTGCTTCTAACCGTCTGTTCATTCGGACAATACATGACAATTTGACCTCAAATCAGGTAGGACTACCCGCTGAACTTAAGCATATCAATAAGCGGAGGAAAAGAAACTAACAAGGATTCCCCTAGTAACTGCGAGTGAAGCGGGAAAAGCTCAAATTTAAAATCTGGCGGTCTCCGGCCGTCCGAGTTGTAATCTAGAGAAGTGTTATCCGCGCTGGACCGTGTACAA

>Alnico595GEO_KX897665
ACTTGGGTGTGGTTGTTGCTGGCCCTCTCGGGGGCATGTGCACACCCACCATCCTCATCTCTCCACCTGTGCACCTCTTGTAGACCTGGATTGACTTTCCGAGGCAACTCGGTCGGGAAGATTGCTGCGCTCTGTGAGCCAGCTTTCTTTGCATGTCCAGGCCTATGTTTTTCATATACCCCTATAGAATGTAACAGAATGTATCATTGGGCCTTGTGCCTATAAACCTTATACAACTTTCAGCAACGGATCTCTTGGCTCTCGCATCGATGAAGAACGCAGCGAAATGCGATAAGTAATGTGAATTGCAGAATTCAGTGAATCATCGAATCTTTGAACGCACCTTGCGCTCCTTGGTATTCCGAGGAGCATGCCTGTTTGAGTGTCATTAAATTCTCAACCTTATTAACTTTTGTTGATAATGGATTGGATTGTGGGGGTTTCTTTTGCTGGCTTCTTCACAGAGATCAGCTCCCCTTAAATGCATTAGCTGGTGCCCCGCGTGGACCATCTATTGGTGTGATAATTATCTACGCCGTGGATGTCTGCAATCATATGGGTTTCGCACTGCTTCTAACCGTCTGTTCATTCGGACAATACATGACAATTTGACCTCAAATCAGGTAGGACTACCCGCTGAACTTAAGCATATCAATAAGCGGAGGAAAAGAAACTAACAAGGATTCCCCTAGTAACTGCGAGTGAAGCGGGAAAAGCTCAAATTTAAAATCTGGCGGTCTCCGGCCGTCCGAGTTGTAATCTAGAGAAGTGTTATCCGCGCTGGACCGTGTACAAGGTCTCCTGA

>Alnico596GEO_KX897666
GTGTGGTTGTTGCTGGCCCTCTCGGGGGCATGTGCACACCCACCATCCTCATCTCTCCACCTGTGCACCTCTTGTAGACCTGGATTGACTTTCCGAGGCAACTCGGTCGGGAAGATTGCTGCGCTCTGTGAGCCAGCTTTCTTTGCATGTCCAGGCCTATGTTTTTCATATACCCCTATAGAATGTAACAGAATGTATCATTGGGCCTTGTGCCTATAAACCTTATACAACTTTCAGCAACGGATCTCTTGGCTCTCGCATCGATGAAGAACGCAGCGAAATGCGATAAGTAATGTGAATTGCAGAATTCAGTGAATCATCGAATCTTTGAACGCACCTTGCGCTCCTTGGTATTCCGAGGAGCATGCCTGTTTGAGTGTCATTAAATTCTCAACCTTATTAACTTTTGTTGATAATGGATTGGATTGTGGGGGTTTCTTTTGCTGGCTTCTTCACAGAGATCAGCTCCCCTTAAATGCATTAGCTGGTGCCCCGCGTGGACCATCTATTGGTGTGATAATTATCTACGCCGTGGATGTCTGCAATCATATGGGTTTCGCACTGCTTCTAACCGTCTGTTCATTCGGACAATACATGACAATTTGACCTCAAATCAGGTAGGACTACCCGCTGAACTTAAGCATATCAATAAGCGGAGGAAAAGAAACTAACAAGGATTCCCCTAGTAACTGCGAGTGAAGCGGGAAAAGCTCAAATTTAAAATCTGGCGGTCTCCGGCCGTCCGAGTTGTAATCTAGAGAAGTGTTATCCGCGCTGGACCGTGTAC

>Alnico597GEO_KX897667
TGGTGTGGTTGTTGCTGGCCCTCTCGGGGGCATGTGCACACCCACCATCCTCATCTCTCCACCTGTGCACCTCTTGTAGACCTGGATTGACTTTCCGAGGCAACTCGGTCGGGAAGATTGCTGCGCTCTGTGAGCCAGCTTTCTTTGCATGTCCAGGCCTATGTTTTTCATATACCCCTATAGAATGTAACAGAATGTATCATTGGGCCTTGTGCCTATAAACCTTATACAACTTTCAGCAACGGATCTCTTGGCTCTCGCATCGATGAAGAACGCAGCGAAATGCGATAAGTAATGTGAATTGCAGAATTCAGTGAATCATCGAATCTTTGAACGCACCTTGCGCTCCTTGGTATTCCGAGGAGCATGCCTGTTTGAGTGTCATTAAATTCTCAACCTTATTAACTTTTGTTGATAATGGATTGGATTGTGGGGGTTTCTTTTGCTGGCTTCTTCACAGAGATCAGCTCCCCTTAAATGCATTAGCTGGTGCCCCGCGTGGACCATCTATTGGTGTGATAATTATCTACGCCGTGGATGTCTGCAATCATATGGGTTTCGCACTGCTTCTAACCGTCTGTTCATTCGGACAATACATGACAATTTGACCTCAAATCAGGTAGGACTACCCGCTGAACTTAAGCATATCAATAAGCGGAGGAAAAGAAACTAACAAGGATTCCCCTAGTAACTGCGAGTGAAGCGGGAAAAGCTCAAATTTAAAATCTGGCGGTCTCCGGCCGTCCGAGTTGTAATCTAGAGAAGTGTTATCCGCGCTGGACCGTGTAC

>Alnico598GEO_KX897668
ATGACTTGGTGTGGTTGTTGCTGGCCCTCTCGGGGGCATGTGCACACCCACCATCCTCATCTCTCCACCTGTGCACCTCTTGTAGACCTGGATTGACTTTCCGAGGCAACTCGGTCGGGAAGATTGCTGCGCTCTGTGAGCCAGCTTTCTTTGCATGTCCAGGCCTATGTTTTTCATATACCCCTATAGAATGTAACAGAATGTATCATTGGGCCTTGTGCCTATAAACCTTATACAACTTTCAGCAACGGATCTCTTGGCTCTCGCATCGATGAAGAACGCAGCGAAATGCGATAAGTAATGTGAATTGCAGAATTCAGTGAATCATCGAATCTTTGAACGCACCTTGCGCTCCTTGGTATTCCGAGGAGCATGCCTGTTTGAGTGTCATTAAATTCTCAACCTTATTAACTTTTGTTGATAATGGATTGGATTGTGGGGGTTTCTTTTGCTGGCTTCTTCACAGAGATCAGCTCCCCTTAAATGCATTAGCTGGTGCCCCGCGTGGACCATCTATTGGTGTGATAATTATCTACGCCGTGGATGTCTGCAATCATATGGGTTTCGCACTGCTTCTAACCGTCTGTTCATTCGGACAATACATGACAATTTGACCTCAAATCAGGTAGGACTACCCGCTGAACTTAAGCATATCAATAAGCGGAGGAAAAGAAACTAACAAGGATTCCCCTAGTAACTGCGAGTGAAGCGGGAAAAGCTCAAATTTAAAATCTGGCGGTCTCCGGCCGTCCGAGTTGTAATCTAGAGAAGTGTTATCCGCGCTGGACCGTGTACAA

>Alnico599GEO_KX897669
CTTGGTGTGGTTGTTGCTGGCCCTCTCGGGGGCATGTGCACACCCACCATCCTCATCTCTCCACCTGTGCACCTCTTGTAGACCTGGATTGACTTTCCGAGGCAACTCGGTCGGGAAGATTGCTGCGCTCTGTGAGCCAGCTTTCTTTGCATGTCCAGGCCTATGTTTTTCATATACCCCTATAGAATGTAACAGAATGTATCATTGGGCCTTGTGCCTATAAACCTTATACAACTTTCAGCAACGGATCTCTTGGCTCTCGCATCGATGAAGAACGCAGCGAAATGCGATAAGTAATGTGAATTGCAGAATTCAGTGAATCATCGAATCTTTGAACGCACCTTGCGCTCCTTGGTATTCCGAGGAGCATGCCTGTTTGAGTGTCATTAAATTCTCAACCTTATTAACTTTTGTTGATAATGGATTGGATTGTGGGGGTTTCTTTTGCTGGCTTCTTCACAGAGATCAGCTCCCCTTAAATGCATTAGCTGGTGCCCCGCGTGGACCATCTATTGGTGTGATAATTATCTACGCCGTGGATGTCTGCAATCATATGGGTTTCGCACTGCTTCTAACCGTCTGTTCATTCGGACAATACATGACAATTTGACCTCAAATCAGGTAGGACTACCCGCTGAACTTAAGCATATCAATAAGCGGAGGAAAAGAAACTAACAAGGATTCCCCTAGTAACTGCGAGTGAAGCGGGAAAAGCTCAAATTTAAAATCTGGCGGTCTCCGGCCGTCCGAGTTGTAATCTAGAGAAGTGTTATCCGCGCTGGACCGTGTAC

>Alnico600GEO_KX897670
CTTGGTGTGGTTGTTGCTGGCCCTCTCGGGGGCATGTGCACACCCACCATCCTCATCTCTCCACCTGTGCACCTCTTGTAGACCTGGATTGACTTTCCGAGGCAACTCGGTCGGGAAGATTGCTGCGCTCTGTGAGCCAGCTTTCTTTGCATGTCCAGGCCTATGTTTTTCATATACCCCTATAGAATGTAACAGAATGTATCATTGGGCCTTGTGCCTATAAACCTTATACAACTTTCAGCAACGGATCTCTTGGCTCTCGCATCGATGAAGAACGCAGCGAAATGCGATAAGTAATGTGAATTGCAGAATTCAGTGAATCATCGAATCTTTGAACGCACCTTGCGCTCCTTGGTATTCCGAGGAGCATGCCTGTTTGAGTGTCATTAAATTCTCAACCTTATTAACTTTTGTTGATAATGGATTGGATTGTGGGGGTTTCTTTTGCTGGCTTCTTCACAGAGATCAGCTCCCCTTAAATGCATTAGCTGGTGCCCCGCGTGGACCATCTATTGGTGTGATAATTATCTACGCCGTGGATGTCTGCAATCATATGGGTTTCGCACTGCTTCTAACCGTCTGTTCATTCGGACAATACATGACAATTTGACCTCAAATCAGGTAGGACTACCCGCTGAACTTAAGCATATCAATAAGCGGAGGAAAAGAAACTAACAAGGATTCCCCTAGTAACTGCGAGTGAAGCGGGAAAAGCTCAAATTTAAAATCTGGCGGTCTCCGGCCGTCCGAGTTGTAATCTAGAGAAGTGTTATCCGCGCTGGACCGTGTAC

>Alnico601GEO_KX897671
CTGGTGTGGTTGTTGCTGGCCCTCTCGGGGGCATGTGCACACCCACCATCCTCATCTCTCCACCTGTGCACCNCTTGTAGACCTGGATTGACTTTCCGAGGCAACTCGGTCGGGAAGATTGCTGCGCTCTGTGAGCCAGCTTTCTTTGCATGTCCAGGCCTATGTTTTTCATATACCCCTATAGAATGTAACAGAATGTATCATTGGGCCTTGTGCCTATAAACCTTATACAACTTTCAGCAACGGATCTCTTGGCTCTCGCATCGATGAAGAACGCAGCGAAATGCGATAAGTAATGTGAATTGCAGAATTCAGTGAATCATCGAATCTTTGAACGCACCTTGCGCTCCTTGGTATTCCGAGGAGCATGCCTGTTTGAGTGTCATTAAATTCTCAACCTTATTAACTTTTGTTGATAATGGATTGGATTGTGGGGGTTTCTTTTGCTGGCTTCTTCACAGAGATCAGCTCCCCTTAAATGCATTAGCTGGTGCCCCGCGTGGACCATCTATTGGTGTGATAATTATCTACGCCGTGGATGTCTGCAATCATATGGGTTTCGCACTGCTTCTAACCGTCTGTTCATTCGGACAATACATGACAATTTGACCTCAAATCAGGTAGGACTACCCGCTGAACTTAAGCATATCAATAAGCGGAGGAAAAGAAACTAACAAGGATTCCCCTAGTAACTGCGAGTGAAGCGGGAAAAGCTCAAATTTAAAATCTGGCGGTCTCCGGCCGTCCGAGTTGTAATCTAGAGAAGTGTTATCCGCGCTGGACCGTGTAC

>Alnico602GEO_KX897672
GTGTGGTTGTTGCTGGCCCTCTCGGGGGCATGTGCACACCCACCATCCTCATCTCTCCACCTGTGCACCNCTTGTAGACCTGGATTGACTTTCCGAGGCAACTCGGTCGGGAAGATTGCTGCGCTCTGTGAGCCAGCTTTCTTTGCATGTCCAGGCCTATGTTTTTCATATACCCCTATAGAATGTAACAGAATGTATCATTGGGCCTTGTGCCTATAAACCTTATACAACTTTCAGCAACGGATCTCTTGGCTCTCGCATCGATGAAGAACGCAGCGAAATGCGATAAGTAATGTGAATTGCAGAATTCAGTGAATCATCGAATCTTTGAACGCACCTTGCGCTCCTTGGTATTCCGAGGAGCATGCCTGTTTGAGTGTCATTAAATTCTCAACCTTATTAACTTTTGTTGATAATGGATTGGATTGTGGGGGTTTCTTTTGCTGGCTTCTTCACAGAGATCAGCTCCCCTTAAATGCATTAGCTGGTGCCCCGCGTGGACCATCTATTGGTGTGATAATTATCTACGCCGTGGATGTCTGCAATCATATGGGTTTCGCACTGCTTCTAACCGTCTGTTCATTCGGACAATACATGACAATTTGACCTCAAATCAGGTAGGACTACCCGCTGAACTTAAGCATATCAATAAGCGGAGGAAAAGAAACTAACAAGGATTCCCCTAGTAACTGCGAGTGAAGCGGGAAAGCTCAAATTTAAAATCTGGCGGTCTCCGGCCGTCCGAGTTGTAATCTAGAGAAGTGTTATCCGCGCTGGACCGTGTAC

>Alnico603GEO_KX897673
GGTGTGGTTGTTTCTGGCCCTCTCGGGGGCTGTGCACACCCACCATCCTCATCTCTCCACCGTGCACCCTTGTAGACCTGGATTGACTTTCCGAGGCAACTCGGTCGGGAAGATTGCTGCGCTCTGTGAGCCAGCTTTCTTTGCATGTCCAGGCCTATGTTTTTCATATACCCCTATAGAATGTAACAGAATGTATCATTGGGCCTTGTGCCTATAAACCTTATACAACTTTCAGCAACGGATCTCTTGGCTCTCGCATCGATGAAGAACGCAGCGAAATGCGATAAGTAATGTGAATTGCAGAATTCAGTGAATCATCGAATCTTTGAACGCACCTTGCGCTCCTTGGTATTCCGAGGAGCATGCCTGTTTGAGTGTCATTAAATTCTCAACCTTATTAACTTTTGTTGATAATGGATTGGATTGTGGGGGTTTCTTTTGCTGGCTTCTTCACAGAGATCAGCTCCCCTTAAATGCATTAGCTGGTGCCCCGCGTGGACCATCTATTGGTGTGATAATTATCTACGCCGTGGATGTCTGCAATCATATGGGTTTCGCACTGCTTCTAACCGTCTGTTCATTCGGACAATACATGACAATTTGACCTCAAATCAGGTAGGACTACCCGCTGAACTTAAGCATATCAATAAGCGGAGGAAAAGAAACTAACAAGGATTCCCCTAGTAACTGCGAGTGAAGCGGGAAAAGCTCAAATTTAAAATCTGGCGGTCTCCGGCCGTCCGAGTTGTAATCTAGAGAAGTGTTATCCGCGCTGGACCGTGTAC

>Alnico604GEO_KX897674
GGTGTGGTTGTTGCTGGCCCTCTCGGGGGCATGTGCACACCCACCATCCTCATCTCTCCACCTGTGCACCTCTTGTAGACCTGGATTGACTTTCCGAGGCAACTCGGTCGGGAAGATTGCTGCGCTCTGTGAGCCAGCTTTCTTTGCATGTCCAGGCCTATGTTTTTCATATACCCCTATAGAATGTAACAGAATGTATCATTGGGCCTTGTGCCTATAAACCTTATACAACTTTCAGCAACGGATCTCTTGGCTCTCGCATCGATGAAGAACGCAGCGAAATGCGATAAGTAATGTGAATTGCAGAATTCAGTGAATCATCGAATCTTTGAACGCACCTTGCGCTCCTTGGTATTCCGAGGAGCATGCCTGTTTGAGTGTCATTAAATTCTCAACCTTATTAACTTTTGTTGATAATGGATTGGATTGTGGGGGTTTCTTTTGCTGGCTTCTTCACAGAGATCAGCTCCCCTTAAATGCATTAGCTGGTGCCCCGCGTGGACCATCTATTGGTGTGATAATTATCTACGCCGTGGATGTCTGCAATCATATGGGTTTCGCACTGCTTCTAACCGTCTGTTCATTCGGACAATACATGACAATTTGACCTCAAATCAGGTAGGACTACCCGCTGAACTTAAGCATATCAATAAGCGGAGGAAAAGAAACTAACAAGGATTCCCCTAGTAACTGCGAGTGAAGCGGGAAAAGCTCAAATTTAAAATCTGGCGGTCTCCGGCCGTCCGAGTTGTAATCTAAGAAGTGTTATCCGCGCTGGACCGTGTAC

>Alnico605GEO_KX897675
GTGGTTGTTGCTGGCCTCTCGGGGGCATGTGCACACCCACCTCCTCATCTCTCCACCTGTGCACCCCTTGTATACCTGGATTGACTTTCCGAGGCAACTCGTCGGGAAGATTGCTGCGCTCTGTGAGCCAGCTTTCTTTGCATGTCCAGGCCTATGTTTTTCATATACCCCTATANAATGTAACAAATGTATCATTGGGCCTTGTGCCTATAAACCTTATACAACTTTCAGCAACGGATCTCTTGGCTCTCGCATCGATGAAGAACGCAGCGAAATGCGATAAGTAATGTGAATTGCAAATTCAGTGAATCATCGAATCTTTGAACGCACCTTGCGCTCCTTGGTATTCCGAGGAGCATGCCTGTTTGAGTGTCATTAAATTCTCAACCTTATTAACTTTTGTTGATAATGGATTGGATTGTGGGGGTTTCTTTTGCTGGCTTCTTCACAGAGATCAGCTCCCCTTAAATGCATTAGCTGGTGCCCCGCGTGGACCATCTATTGGTGTGATAATTATCTACNCCGTGGATGTCTGCAATCATATGGGTTTCGCACTGCTTCTAACCGTCTGTTCATTCGGACAATACATGACAATTTGACCTCAAATCAGGTAGGACTACCCGCTGAACTTAAGCATATCAATAAGCGGAGAAAAGAAACTAACAGATTCCCCTAGTAACTGCGAGTGAAGCGGGAAAAGCTCAAATTTAAAATCTGGCGGTCTCCGGCCGTCCGAGTTGTAATCTAGAGAAGTGTTATCCGCGCTGGACCGTGTACAAGTCTCC

>Alnico606GEO_KX897676
ACTGGTGTGGTTGTTGCTGGCCCTCTCGGGGGCATGTGCACACCCACCATCCTCATCTCTCCACCTGTGCACCNCTTGTAGACCTGGATTGACTTTCCGAGGCAACTCGGTCGGGAAGATTGCTGCGCTCTGTGAGCCAGCTTTCTTTGCATGTCCAGGCCTATGTTTTTCATATACCCCTATAGAATGTAACAGAATGTATCATTGGGCCTTGTGCCTATAAACCTTATACAACTTTCAGCAACGGATCTCTTGGCTCTCGCATCGATGAAGAACGCAGCGAAATGCGATAAGTAATGTGAATTGCAGAATTCAGTGAATCATCGAATCTTTGAACGCACCTTGCGCTCCTTGGTATTCCGAGGAGCATGCCTGTTTGAGTGTCATTAAATTCTCAACCTTATTAACTTTTGTTGATAATGGATTGGATTGTGGGGGTTTCTTTTGCTGGCTTCTTCACAGAGATCAGCTCCCCTTAAATGCATTAGCTGGTGCCCCGCGTGGACCATCTATTGGTGTGATAATTATCTACGCCGTGGATGTCTGCAATCATATGGGTTTCGCACTGCTTCTAACCGTCTGTTCATTCGGACAATACATGACAATTTGACCTCAAATCAGGTAGGACTACCCGCTGAACTTAAGCATATCAATAAGCGGAGGAAAAGAAACTAACAAGGATTCCCCTAGTAACTGCGAGTGAAGCGGGAAAAGCTCAAATTTAAAATCTGGCGGTCTCCGGCCGTCCGAGTTGTAATCTAGAGAAGTGTTATCCGCGCTGGACCGTGTAC

>Alnico607GEO_KX897677
ACTTGAGTGTGGTTGTTGCTGGCCCTCTCGGGGGCATGTGCACACCCACCATCCTCATCTCTCCACCTGTGCACCNCTTGTAGACCTGGATTGACTTTCCGAGGCAACTCGGTCGGGAAGATTGCTGCGCTCTGTGAGCCAGCTTTCTTTGCATGTCCAGGCCTATGTTTTTCATATACCCCTATAGAATGTAACAGAATGTATCATTGGGCCTTGTGCCTATAAACCTTATACAACTTTCAGCAACGGATCTCTTGGCTCTCGCATCGATGAAGAACGCAGCGAAATGCGATAAGTAATGTGAATTGCAGAATTCAGTGAATCATCGAATCTTTGAACGCACCTTGCGCTCCTTGGTATTCCGAGGAGCATGCCTGTTTGAGTGTCATTAAATTCTCAACCTTATTAACTTTTGTTGATAATGGATTGGATTGTGGGGGTTTCTTTTGCTGGCTTCTTCACAGAGATCAGCTCCCCTTAAATGCATTAGCTGGTGCCCCGCGTGGACCATCTATTGGTGTGATAATTATCTACGCCGTGGATGTCTGCAATCATATGGGTTTCGCACTGCTTCTAACCGTCTGTTCATTCGGACAATACATGACAATTTGACCTCAAATCAGGTAGGACTACCCGCTGAACTTAAGCATATCAATAAGCGGAGGAAAAGAAACTAACAAGGATTCCCCTAGTAACTGCGAGTGAAGCGGGAAAAGCTCAAATTTAAAATCTGGCGGTCTCCGGCCGTCCGAGTTGTAATCTAGAGAAGTGTTATCCGCGCTGGACCGTGTACAA

>Alnico608GEO_KX897678
ACTGGTGTGGTTGTTGCTGGCCCTCTAGGGGGCATGTGCACACCCGCCATCCTCATCTCTCCACCTGTGCACCTCTTGTAGATCTGGATAGACTTTCCGAGGCAACTCGGTCGGGAAGATTGCTGCACTCTGTGAGCCAGCTTTCTTTGCATGTCCAGGTCTATGTTTTTCATATACCCCTATAGAATGTAACAGAATGTATCATCGGGCTTTGTGCCTATAAACCTAATACAACTTTCAGCAACGGATCTCTTGGCTCTCGCATCGATGAAGAACGCAGCGAAATGCGATAAGTAATGTGAATTGCAGAATTCAGTGAATCATCGAATCTTTGAACGCACCTTGCGCTCCTTGGTATTCCGAGGAGCATGCCTGTTTGAGTGTCATTAAATTCTCAACCTTATTAGCTTTTGTTAATAATGGATTGGATGTGGGGGTTTCTTTTGCTGGTTTCATCACAGAGATCAGCTCCCCTTAAATGCATTAGCTGGTGCCCCGCGTGGACCATCTATTGGTGTGATAATTATCTACGCCGTGGATGTCTGCAATTATATGGGTTTTGCACTGCTTCTAACCGTCTGTTCATTCGGACAATATTGACAATTTGACCTCAAATCAGGTAGGACTACCCGCTGAACTTAAGCATATCAATAAGCGGAGGAAAAGAAACTAACAAGGATTCCCCTAGTAACTGCGAGTGAAGCGGGAAAAGCTCAAATTTAAAATCTGGCGGTCTCCGGCCGTCCGAGTTGTAATCTAGAGAAGTGTTATCCGCGCTGGACCGTGTAC

>Alnico609GEO_KX897679
ACTGGTGTGGTTGTTGCTGGCCCTCTAGGGGGCATGTGCACACCCGCCATCCTCATCTCTCCACCTGTGCACCTCTTGTAGATCTGGATAGACTTTCCGAGGCAACTCGGTCGGGAAGATTGCTGCACTCTGTGAGCCAGCTTTCTTTGCATGTCCAGGTCTATGTTTTTCATATACCCCTATAGAATGTAACAGAATGTATCATCGGGCTTTGTGCCTATAAACCTAATACAACTTTCAGCAACGGATCTCTTGGCTCTCGCATCGATGAAGAACGCAGCGAAATGCGATAAGTAATGTGAATTGCAGAATTCAGTGAATCATCGAATCTTTGAACGCACCTTGCGCTCCTTGGTATTCCGAGGAGCATGCCTGTTTGAGTGTCATTAAATTCTCAACCTTATTAGCTTTTGTTAATAATGGATTGGATGTGGGGGTTTCTTTTGCTGGTTTCATCACAGAGATCAGCTCCCCTTAAATGCATTAGCTGGTGCCCCGCGTGGACCATCTATTGGTGTGATAATTATCTACGCCGTGGATGTCTGCAATTATATGGGTTTTGCACTGCTTCTAACCGTCTGTTCATTCGGACAATATTGACAATTTGACCTCAAATCAGGTAGGACTACCCGCTGAACTTAAGCATATCAATAAGCGGAGGAAAAGAAACTAACAAGGATTCCCCTAGTAACTGCGAGTGAAGCGGGAAAAGCTCAAATTTAAAATCTGGCGGTCTCCGGCCGTCCGAGTTGTAATCTAGAGAAGTGTTATCCGCGCTGGACCGTGTAC

>Alnico610GEO_KX897680
ACTGGTGTGGTTGTTGCTGGCCCTCTAGGGGGCATGTGCACACCCGCCATCCTCATCTCTCCACCTGTGCACCTCTTGTAGATCTGGATAGACTTTCCGAGGCAACTCGGTCGGGAAGATTGCTGCACTCTGTGAGCCAGCTTTCTTTGCATGTCCAGGTCTATGTTTTTCATATACCCCTATAGAATGTAACAGAATGTATCATCGGGCTTTGTGCCTATAAACCTAATACAACTTTCAGCAACGGATCTCTTGGCTCTCGCATCGATGAAGAACGCAGCGAAATGCGATAAGTAATGTGAATTGCAGAATTCAGTGAATCATCGAATCTTTGAACGCACCTTGCGCTCCTTGGTATTCCGAGGAGCATGCCTGTTTGAGTGTCATTAAATTCTCAACCTTATTAGCTTTTGTTAATAATGGATTGGATGTGGGGGTTTCTTTTGCTGGTTTCATCACAGAGATCAGCTCCCCTTAAATGCATTAGCTGGTGCCCCGCGTGGACCATCTATTGGTGTGATAATTATCTACGCCGTGGATGTCTGCAATTATATGGGTTTTGCACTGCTTCTAACCGTCTGTTCATTCGGACAATATTGACAATTTGACCTCAAATCAGGTAGGACTACCCGCTGAACTTAAGCATATCAATAAGCGGAGGAAAAGAAACTAACAAGGATTCCCCTAGTAACTGCGAGTGAAGCGGGAAAAGCTCAAATTTAAAATCTGGCGGTCTCCGGCCGTCCGAGTTGTAATCTAGAGAAGTGTTATCCGCGCTGGACCGTGTAC

>Alnico611GEO_KX897681
ACTGGTGTGGTTGTTGCTGGCCCTCTAGGGGGCATGTGCACACCCGCCATCCTCATCTCTCCACCTGTGCACCTCTTGTAGATCTGGATAGACTTTCCGAGGCAACTCGGTCGGGAAGATTGCTGCACTCTGTGAGCCAGCTTTCTTTGCATGTCCAGGTCTATGTTTTTCATATACCCCTATAGAATGTAACAGAATGTATCATCGGGCTTTGTGCCTATAAACCTAATACAACTTTCAGCAACGGATCTCTTGGCTCTCGCATCGATGAAGAACGCAGCGAAATGCGATAAGTAATGTGAATTGCAGAATTCAGTGAATCATCGAATCTTTGAACGCACCTTGCGCTCCTTGGTATTCCGAGGAGCATGCCTGTTTGAGTGTCATTAAATTCTCAACCTTATTAGCTTTTGTTAATAATGGATTGGATGTGGGGGTTTCTTTTGCTGGTTTCATCACAGAGATCAGCTCCCCTTAAATGCATTAGCTGGTGCCCCGCGTGGACCATCTATTGGTGTGATAATTATCTACGCCGTGGATGTCTGCAATTATATGGGTTTTGCACTGCTTCTAACCGTCTGTTCATTCGGACAATATTGACAATTTGACCTCAAATCAGGTAGGACTACCCGCTGAACTTAAGCATATCAATAAGCGGAGGAAAAGAAACTAACAAGGATTCCCCTAGTAACTGCGAGTGAAGCGGGAAAAGCTCAAATTTAAAATCTGGCGGTCTCCGGCCGTCCGAGTTGTAATCTAGAGAAGTGTTATCCGCGCTGGACCGTGTAC

>Alnico612GEO_KX897682
ACTGGTGTGTGGTTGTTGCTGGCCCTCTAGGGGGCATGTGCACACCCGCCATCCTCATCTCTCCACCTGTGCACCTCTTGTAGATCTGGATAGACTTTCCGAGGCAACTCGGTCGGGAAGATTGCTGCACTCTGTGAGCCAGCTTTCTTTGCATGTCCAGGTCTATGTTTTTCATATACCCCTATAGAATGTAACAGAATGTATCATCGGGCTTTGTGCCTATAAACCTAATACAACTTTCAGCAACGGATCTCTTGGCTCTCGCATCGATGAAGAACGCAGCGAAATGCGATAAGTAATGTGAATTGCAGAATTCAGTGAATCATCGAATCTTTGAACGCACCTTGCGCTCCTTGGTATTCCGAGGAGCATGCCTGTTTGAGTGTCATTAAATTCTCAACCTTATTAGCTTTTGTTAATAATGGATTGGATGTGGGGGTTTCTTTTGCTGGTTTCATCACAGAGATCAGCTCCCCTTAAATGCATTAGCTGGTGCCCCGCGTGGACCATCTATTGGTGTGATAATTATCTACGCCGTGGATGTCTGCAATTATATGGGTTTTGCACTGCTTCTAACCGTCTGTTCATTCGGACAATATTGACAATTTGACCTCAAATCAGGTAGGACTACCCGCTGAACTTAAGCATATCAATAAGCGGAGGAAAAGAAACTAACAAGGATTCCCCTAGTAACTGCGAGTGAAGCGGGAAAAGCTCAAATTTAAAATCTGGCGGTCTCCGGCCGTCCGAGTTGTAATCTAGAGAAGTGTTATCCGCGCTGGACCGTGTAC

>Alnico613GEO_KX897683
ACTGGTGTGGTTGTTGCTGGCCCTCTCGGGGGCATGTGCACACCCATCATCCTCATCTCTCCACCTGTGCACCTCTTGTAGACCTGGATTGACTTTCCGAGGCAACTCGGTCGGGAAGATTGCTGCGCTCTGTGAGCCAGCTTTCTTTGCATGTCCAGGACTATGTTTTTTCATATACCCCTATAGAATGTAACAGAATGTATCATTGGGCCCTGTGCCTATAAACCTTATACAACTTTCAGCAACGGATCTCTTGGCTCTCGCATCGATGAAGAACGCAGCGAAATGCGATAAGTAATGTGAATTGCAGAATTCAGTGAATCATCGAATCTTTGAACGCACCTTGCGCTCCTTGGTATTCCGAGGAGCATGCCTGTTTGAGTGTCATTAAATTCTCAACCTTATTAACTTTTGTTGATAATGGATTGGATATGGGGGTTTCTTTTGCTGGCTTCTTCACAGAGATCAGCTCCCCTTAAATGCATTAGCTGGTGACCCGCGTGGACCATCTATTGGTGTGATAATTATCTACGCCGTGGATGTCTGCAATCAATATGGGTTTTGCACTGCTTCTAACCGTCTGTTCATTCGGACAATACATGACAATTTGACCTCAAATCAGGTAGGACTACCCGCTGAACTTAAGCATATCAATAAGCGGAGGAAAAGAAACTAACAAGGATTCCCCTAGTAACTGCGAGTGAAGCGGGAAAAGCTCAAATTTAAAATCTGGCGGTCTCCGGCCGTCCGAGTTGTAATCTAGAGAAGTGTTATCCGCGCTGGACCGTGTAC

>Alnico614GEO_KX897684
ACTGGTGTGGTTGTTGCTGGCCCTCTAGGGGGCATGTGCACACCCGCCATCCTCATCTCTCCACCTGTGCACCTCTTGTAGATCTGGATAGACTTTCCGAGGCAACTCGGTCGGGAAGATTGCTGCACTCTGTGAGCCAGCTTTCTTTGCATGTCCAGGTCTATGTTTTTCATATACCCCTATAGAATGTAACAGAATGTATCATCGGGCTTTGTGCCTATAAACCTAATACAACTTTCAGCAACGGATCTCTTGGCTCTCGCATCGATGAAGAACGCAGCGAAATGCGATAAGTAATGTGAATTGCAGAATTCAGTGAATCATCGAATCTTTGAACGCACCTTGCGCTCCTTGGTATTCCGAGGAGCATGCCTGTTTGAGTGTCATTAAATTCTCAACCTTATTAGCTTTTGTTAATAATGGATTGGATGTGGGGGTTTCTTTTGCTGGTTTCATCACAGAGATCAGCTCCCCTTAAATGCATTAGCTGGTGCCCCGCGTGGACCATCTATTGGTGTGATAATTATCTACGCCGTGGATGTCTGCAATTATATGGGTTTTGCACTGCTTCTAACCGTCTGTTCATTCGGACAATATTGACAATTTGACCTCAAATCAGGTAGGACTACCCGCTGAACTTAAGCATATCAATAAGCGGAGGAAAAGAAACTAACAAGGATTCCCCTAGTAACTGCGAGTGAAGCGGGAAAAGCTCAAATTTAAAATCTGGCGGTCTCCGGCCGTCCGAGTTGTAATCTAGAGAAGTGTTATCCGCGCTGGACCGTGTAC

>Alnico617GEO_KX897685
ACTGGTGTGGTTGTTGCTGGCCCTCTCGGGGGCATGTGCACACCCACCATCCTCATCTCTCCACCTGTGCACCTCTTGTAGACCTGGATAGACTTTCCGAGGCAACTCGGTCGGGAAGATTGCTGCGCTCTGTGAGCCAGCTTTCTTTGCATGTCCAGGCCTATGTTTTTCATATACCCCTATAGAATGTAACAGAATGTATCATTGGGCCTTGTGCCTATAAACCTTATACAACTTTCAGCAACGGATCTCTTGGCTCTCGCATCGATGAAGAACGCAGCGAAATGCGATAAGTAATGTGAATTGCAGAATTCAGTGAATCATCGAATCTTTGAACGCACCTTGCGCTCCTTGGTATTCCGAGGAGCATGCCTGTTTGAGTGTCATTAAATTCTCAACCTTATTAGCTTTTGTTGATAATGGATTGGATGTGGGGGTTTATTTTGCTGGCTTCTTCACAGA

>Alnico618GEO_KX897686
ACTGGTGTGGTTGTTGCTGGCCCTCTAGGGGGCATGTGCACACCCGCCATCCTCATCTCTCCACCTGTGCACCTCTTGTAGATCTGGATNGACTTTCCGAGGCAACTCGGTNGGGAAGATTGCTGCACTCTGTGAGCCAGCTTTCTTTGCATGTCNAGGTCTATGTTTTTCATATACCCCTATAGAATGTAACAGAATGTATCATCGGGCTTTGTGCCTATAAACCTAATACAACTTTCAGCAACGGATCTCTTGGCTCTCGCATCGATGAAGAACGCAGCGAAATGCGATAAGTAATGTGAATTGCAGAATTCAGTGAATCATCGAATCTTTGAACGCACCTTGCGCTCCTTGGTATTCCGAGGAGCATGCCTGTTTGAGTGTCATTAAATTCTCAACCTTATTAGCTTTTGTTAATAATGGATTGGATGTGGGGGTTTCTTTTGCTGGTTTCATCACAGAGATCAGCTCCCCTTAAATGCATTAGCTGGTGCCCCGCGTGGACCATCTATTGGTGTGATAATTATCTACGCCGTGGATGTCTGCAATNATATGGGTTTTGCACTGCTTCTAACCGTCTGTTCATTCGGACAATA

>Alnico619GEO_KX897687
ACTGGTGTGGTTGTTGCTGGCCCTCTAGGGGGCATGTGCACACCCGCCATCCTCATCTCTCCACCTGTGCACCTCTTGTAGATCTGGATAGACTTTCCGAGGCAACTCGGTCGGGAAGATTGCTGCACTCTGTGAGCCAGCTTTCTTTGCATGTCCAGGTCTATGTTTTTCATATACCCCTATAGAATGTAACAGAATGTATCATCGGGCTTTGTGCCTATAAACCTAATACAACTTTCAGCAACGGATCTCTTGGCTCTCGCATCGATGAAGAACGCAGCGAAATGCGATAAGTAATGTGAATTGCAGAATTCAGTGAATCATCGAATCTTTGAACGCACCTTGCGCTCCTTGGTATTCCGAGGAGCATGCCTGTTTGAGTGTCATTAAATTCTCAACCTTATTAGCTTTTGTTAATAATGGATTGGATGTGGGGGTTTCTTTTGCTGGTTTCATCACAGAGATCAGCTCCCCTTAAATGCATTAGCTGGTGCCCCGCGTGGACCATCTATTGGTGTGATAATTATCTACGCCGTGGATGTCTGCAATTATATGGGTTTTGCACTGCTTCTAACCGTCTGTTCATTCGGACAATATTGACAATTTGACCTCAAATCAGGTAGGACTACCCGCTGAACTTAAGCATATCAATAAGCGGAGGAAAAGAAACTAACAAGGATTCCCCTAGTAACTGCGAGTGAAGCGGGAAAAGCTCAAATTTAAAATCTGGCGGTCTCCGGCCGTCCGAGTTGTAATCTAGAGAAGTGTTATCCGCGCTGGACCGTGTAC

>Alnico620GEO_KX897688
ACTGGTGTGGTTGTTGCTGGCCCTCTCGGGGGCATGTGCACACCCACCATCCTCATCTCTCCACCTGTGCACCTCTTGTAGACCTGGATAGACTTTCCGAGGCAACTCGGTCGGGAAGATTGCTGCGCTCTGTGAGCCAGCTTTCTTTGCATGTCCAGGCCTATGTTTTTCATATACCCCTATAGAATGTAACAGAATGTATCATTGGGCCTTGTGCCTATAAACCTTATACAACTTTCAGCAACGGATCTCTTGGCTCTCGCATCGATGAAGAACGCAGCGAAATGCGATAAGTAATGTGAATTGCAGAATTCAGTGAATCATCGAATCTTTGAACGCACCTTGCGCTCCTTGGTATTCCGAGGAGCATGCCTGTTTGAGTGTCATTAAATTCTCAACCTTATTAGCTTTTGTTGATAATGGATTGGATGTGGGGGTTTATTTTGCTGGCTTCTTCAGAGATCAGCTCCCCTTAAATGCATTAGCTGGTGCCCCGCGTGGACCATCTATTGGTGTGATAATTATCTACGCCGTGGATGTCTGCAATCATATGGGTTTTGCACTGCTTCTAACCGTCTGTTCATTCGGACAATATATGACAATTTGACCTCAAATCAGGTAGGACTACCCGCTGAACTTAAGCATATCAATAGGCGGAGGAA

>Alnico621GEO_KX897689
ACTGGTGTGGTTGTTGCTGGCCCTCTAGGGGGCATGTGCACACCCGCCATCCTCATCTCTCCACCTGTGCACCTCTTGTAGATCTGGATAGACTTTCCGAGGCAACTCGGTCGGGAAGATTGCTGCACTCTGTGAGCCAGCTTTCTTTGCATGTCCAGGTCTATGTTTTTCATATACCCCTATAGAATGTAACAGAATGTATCATCGGGCTTTGTGCCTATAAACCTAATACAACTTTCAGCAACGGATCTCTTGGCTCTCGCATCGATGAAGAACGCAGCGAAATGCGATAAGTAATGTGAATTGCAGAATTCAGTGAATCATCGAATCTTTGAACGCACCTTGCGCTCCTTGGTATTCCGAGGAGCATGCCTGTTTGAGTGTCATTAAATTCTCAACCTTATTAGCTTTTGTTAATAATGGATTGGATGTGGGGGTTTCTTTTGCTGGTTTCATCACAGAGATCAGCTCCCCTTAAATGCATTAGCTGGTGCCCCGCGTGGACCATCTATTGGTGTGATAATTATCTACGCCGTGGATGTCTGCAATTATATGGGTTTTGCACTGCTTCTAACCGTCTGTTCATTCGGACAATATTGACAATTTGACCTCAAATCAGGTAGGACTACCCGCTGAACTTAAGCATATCAATA

>Alnico622GEO_KX897690
ACTGGTGTGGTTGTTGCTGGCCCTCTAGGGGGCATGTGCACACCCGCCATCCTCATCTCTCCACCTGTGCACCTCTTGTAGATCTGGATAGACTTTCCGAGGCAACTCGGTCGGGAAGATTGCTGCACTCTGTGAGCCAGCTTTCTTTGCATGTCCAGGTCTATGTTTTTCATATACCCCTATAGAATGTAACAGAATGTATCATCGGGCTTTGTGCCTATAAACCTAATACAACTTTCAGCAACGGATCTCTTGGCTCTCGCATCGATGAAGAACGCAGCGAAATGCGATAAGTAATGTGAATTGCAGAATTCAGTGAATCATCGAATCTTTGAACGCACCTTGCGCTCCTTGGTATTCCGAGGAGCATGCCTGTTTGAGTGTCATTAAATTCTCAACCTTATTAGCTTTTGTTAATAATGGATTGGATGTGGGGGTTTCTTTTGCTGGTTTCATCACAGAGATCAGCTCCCCTTAAATGCATTAGCTGGTGCCCCGCGTGGACCATCTATTGGTGTGATAATTATCTACGCCGTGGATGTCTGCAATTATATGGGTTTTGCACTGCTTCTAACCGTCTGTTCATTCGGACAATATTGACAATTTGACCTCAAATCAGGTAGGACTACCCGCTGAACTTAAGCATATCAATAA

>Alnico623GEO_KX897691
ACTGGTGTGGTTGTTGCTGGCCCTCTNGGGGGCATGTGCACACCCNCCATCCTCATCTCTCCACCTGTGCACCTCTTGTAGANCTGGATAGACTTTCCGAGGCAACTCGGTCGGGAAGATTGCTGCNCTCTGTGAGCCAGCTTTCTTTGCATGTCCAGGNCTATGTTTTTCATATACCCCTATAGAATGTAACAGAATGTATCATNGGGCNTTGTGCCTATAAACCTNATACAACTTTCAGCAACGGATCTCTTGGCTCTCGCATCGATGAAGAACGCAGCGAAATGCGATAAGTAATGTGAATTGCAGAATTCAGTGAATCATCGAATCTTTGAACGCACCTTGCGCTCCTTGGTATTCCGAGGAGCATGCCTGTTTGAGTGTCATTAAATTCTCAACCTTATTAGCTTTTGTTNATAATGGATTGGATGTGGGGGTTTNTTTTGCTGGNTTC

>Alnico624GEO_KX897692
ACTGGTGTGGTTGTTGCTGGCCCTCTCGGGGGCATGTGCACACCCACCATCCTCATCTCTCCACCTGTGCACCTCTTGTAGACCTGGATAGACTTTCCGAGGCAACTCGGTCGGGAAGATTGCTGCGCTCTGTGAGCCAGCTTTCTTTGCATGTCCAGGCCTATGTTTTTCATATACCCCTATAGAATGTAACAGAATGTATCATTGGGCCTTGTGCCTATAAACCTTATACAACTTTCAGCAACGGATCTCTTGGCTCTCGCATCGATGAAGAACGCAGCGAAATGCGATAAGTAATGTGAATTGCAGAATTCAGTGAATCATCGAATCTTTGAACGCACCTTGCGCTCCTTGGTATTCCGAGGAGCATGCCTGTTTGAGTGTCATTAAATTCTCAACCTTATTAGCTTTTGTTGATAATGGATTGGATGTGGGGGTTTATTTTGCTGGCTTCTTCAGAGATCAGCTCCCCTTAAATGCATTAGCTGGTGCCCCGCGTGGACCATCTATTGGTGTGATAATTATCTACGCCGTGGATGTCTGCAATCATATGGGTTTTGCACTGCTTCTAACCGTCTGTTCATTCGGACAATATATGACAATTTGACCTCAAATCAGGTAGGACTACCCGCTGAACTTAAGCATATCAATAAGCGGAGGAAAAGAAACTAACAAGGATTCCCCTAGTAACTGCGAGTGAAGCGGGAAAAGCTCAAATTTAAAATCTGGCGGTCTCCGGCCGTCCGAGTTGTAATCTAGAGAAGTGTTATCCGCGCTGGACCGTGTAC

>Alnico625GEO_KX897693
ACTGGTGTGGTTGTTGCTGGCCCTCTCGGGGGCATGTGCACACCCACCATCCTCATCTCTCCACCTGTGCACCTCTTGTAGACCTGGATAGACTTTCCGAGGCAACTCGGTCGGGAAGATTGCTGCGCTCTGTGAGCCAGCTTTCTTTGCATGTCCAGGCCTATGTTTTTCATATACCCCTATAGAATGTAACAGAATGTATCATTGGGCCTTGTGCCTATAAACCTTATACAACTTTCAGCAACGGATCTCTTGGCTCTCGCATCGATGAAGAACGCAGCGAAATGCGATAAGTAATGTGAATTGCAGAATTCAGTGAATCATCGAATCTTTGAACGCACCTTGCGCTCCTTGGTATTCCGAGGAGCATGCCTGTTTGAGTGTCATTAAATTCTCAACCTTATTAGCTTTTGTTGATAATGGATTGGATGTGGGGGTTTATTTTGCTGGCTTCTTCAAGA

>Alnico626GEO_KX897694
ACTGGTGTGGTTGTTGCTGGCCTCTCGGGGGCATGTGCACACCCACCATCCTCATCTCTCCACCTGTGCACCTCTTGTAGACCTGGATAGACTTTCCGAGGCAACTCGGTCGGGAAGATTGCTGCGCTCTGTGAGCCAGCTTTCTTTGCATGTCCAGGCCTATGTTTTTCATATACCCCTATAGAATGTAACAGAATGTATCATTGGGCCTTGTGCCTATAAACCTTATACAACTTTCAGCAACGGATCTCTTGGCTCTCGCATCGATGAAGAACGCAGCGAAATGCGATAAGTAATGTGAATTGCAGAATTCAGTGAATCATCGAATCTTTGAACGCACCTTGCGCTCCTTGGTATTCCGAGGAGCATGCCTGTTTGAGTGTCATTAAATTCTCAACCTTATTACTTTTGTTGATAATGGATTGGATGTGGGGGTTTATTTTGCTGGCTTCTTCANAGATCACTCCCCTTAATGCATTATCTGGTGCCCCGCG

>Alnico627GEO_KX897695
ACTGGTGTGGTTGTTGCTGGCCCTCTCGGGGGCATGTGCACACCCACCATCCTCATCTCTCCACCTGTGCACCTCTTGTAGACCTGGATAGACTTTCCGAGGCAACTCGGTCGGGAAGATTGCTGCGCTCTGTGAGCCAGCTTTCTTTGCATGTCCAGGCCTATGTTTTTCATATACCCCTATAGAATGTAACAGAATGTATCATTGGGCCTTGTGCCTATAAACCTTATACAACTTTCAGCAACGGATCTCTTGGCTCTCGCATCGATGAAGAACGCAGCGAAATGCGATAAGTAATGTGAATTGCAGAATTCAGTGAATCATCGAATCTTTGAACGCACCTTGCGCTCCTTGGTATTCCGAGGAGCATGCCTGTTTGAGTGTCATTAAATTCTCAACCTTATTAGCTTTTGTTGATAATGGATTGGATGTGGGGGTTTATTTTGCTGGCTTCTTCANAGA

>Alnico628GEO_KX897696
ACTGGTGTGGTGGTTGTTGCTGGCCCTCTCGGGGGCATGTGCACACCCACCATCCTCATCTCTCCACCTGTGCACCTCTTGTAGACCTGGATAGACTTTCCGAGGCAACTCGGTCGGGAAGATTGCTGCGCTCTGTGAGCCAGCTTTCTTTGCATGTCCAGGCCTATGTTTTTCATATACCCCTATAGAATGTAACAGAATGTATCATTGGGCCTTGTGCCTATAAACCTTATACAACTTTCAGCAACGGATCTCTTGGCTCTCGCATCGATGAAGAACGCAGCGAAATGCGATAAGTAATGTGAATTGCAGAATTCAGTGAATCATCGAATCTTTGAACGCACCTTGCGCTCCTTGGTATTCCGAGGAGCATGCCTGTTTGAGTGTCATTAAATTCTCAACCTTATTAGCTTTTGTTGATAATGGATTGGATGTGGGGGTTTATTTTGCTGGCTTCTTCANAGA

>Alnico629GEO_KX897697
ACTGGTGTGGTGGTTGTTGCTGGCCCTCTCGGGGGCATGTGCACACCCACCATCCTCATCTCTCCACCTGTGCACCTCTTGTAGACCTGGATAGACTTTCCGAGGCAACTCGGTCGGGAAGATTGCTGCGCTCTGTGAGCCAGCTTTCTTTGCATGTCCAGGCCTATGTTTTTCATATACCCCTATAGAATGTAACAGAATGTATCATTGGGCCTTGTGCCTATAAACCTTATACAACTTTCAGCAACGGATCTCTTGGCTCTCGCATCGATGAAGAACGCAGCGAAATGCGATAAGTAATGTGAATTGCAGAATTCAGTGAATCATCGAATCTTTGAACGCACCTTGCGCTCCTTGGTATTCCGAGGAGCATGCCTGTTTGAGTGTCATTAAATTCTCAACCTTATTAGCTTTTGTTGATAATGGATTGGATGTGGGGGTTTATTTTGCTGGCTTCTTCANAGAT

>Alnico630GEO_KX897698
ACTGGTGTGGTTGTTGCTGGCCCTCTAGGGGGCATGTGCACACCCGCCATCCTCATCTCTCCACCTGTGCACCTCTTGTAGATCTGGATAGACTTTCCGAGGCAACTCGGTCGGGAAGATTGCTGCACTCTGTGAGCCAGCTTTCTTTGCATGTCCAGGTCTATGTTTTTCATATACCCCTATAGAATGTAACAGAATGTATCATCGGGCTTTGTGCCTATAAACCTAATACAACTTTCAGCAACGGATCTCTTGGCTCTCGCATCGATGAAGAACGCAGCGAAATGCGATAAGTAATGTGAATTGCAGAATTCAGTGAATCATCGAATCTTTGAACGCACCTTGCGCTCCTTGGTATTCCGAGGAGCATGCCTGTTTGAGTGTCATTAAATTCTCAACCTTATTAGCTTTTGTTAATAATGGATTGGATGTGGGGGTTTCTTTTGCTGGTTTCATCACAGAGATCAGCTCCCCTTAAATGCATTAGCTGGTGCCCCGCGTGGACCATCTATTGGTGTGATAATTATCTACGCCGTGGATGTCTGCAATTATATGGGTTTTGCACTGCTTCTAACCGTCTGTTCATTCGGACAATATTGACAATTTGACCTCAAATCAGGTAGGACTACCCGCTGAACTTAAGCATATCAATAAGCGGAGAAAAGAAACTAACAAGGATTCCCCTAGTAACTGCGAGTGAAGCGGGAAAAGCTCAAATTTAAAATCTGGCGGTCTCCGGCCGTCCGAGTTGTAATCTAGAGAAGTGTTATCCGCGCTGGACCGTGTAC

>Alnico631GEO_KX897699
ACTGGTGTGGTGGTTGTTGCTGGCCCTCTCGGGGGCATGTGCACACCCACCATCCTCATCTCTCCACCTGTGCACCTCTTGTAGACCTGGATAGACTTTCCGAGGCAACTCGGTCGGGAAGATTGCTGCGCTCTGTGAGCCAGCTTTCTTTGCATGTCCAGGCCTATGTTTTTCATATACCCCTATAGAATGTAACAGAATGTATCATTGGGCCTTGTGCCTATAAACCTTATACAACTTTCAGCAACGGATCTCTTGGCTCTCGCATCGATGAAGAACGCAGCGAAATGCGATAAGTAATGTGAATTGCAGAATTCAGTGAATCATCGAATCTTTGAACGCACCTTGCGCTCCTTGGTATTCCGAGGAGCATGCCTGTTTGAGTGTCATTAAATTCTCAACCTTATTAGCTTTTGTTGATAATGGATTGGATGTGGGGGTTTATTTTGCTGGCTTCTTCAGAGATCAGCTCCCCTTAAATGCATTAGCTGGTGCCCCGCGTGGACCATCTATTGGTGTGATAATTATCTACGCCGTGGATGTCTGCAATCATATGGGTTTTGCACTGCTTNTAACCGTCTGTTCATTCGGACAATATATGACAATTTGACCTCAAATCAGGTAGGACTACCCGCTGAACTTAAGCATATCAATAAGCGGAGGAAAAGAAACTAACAAGGATTCCCCTAGTAACTGCGAGTGAAGCGGGAAAAGCTCAAATTTAAAATCTGGCGGTCTCCGGCCGTCCGAGTTGTAATCTAGAGAAGTGTTATCCGCGCTGGACCGTGTAC

>Alnico632GEO_KX897700
ACTGGTGTGGTTGTTGTTGCTGGCCTCTCGGGGAGCATGTGCACACCCACCATCCTCATCTCTCCACCTGTGCACCTCTTGTANACCTGGATAGACTTTCCGAGGCAACTCNGTCGGGAANATTGCTGCNCTCTGTGAGCCAGCTTTCTTTGCATGTCCAGGCCTATGTTTTTCATATACCCCTATAGAATGTAACANAATGTATCATTGGGCCTTGTGCCTATAAACCTTATACAACTTTCAGCAACGGATCTCTTGGCTCTCGCATCGAATGAAGAACGCANCGAAATGCGATAAGTAATGTGAATTGCAGAATTCAGTGAATCATCAATCTTTGAACGCACCTTGCGCTCCTTGGTATTCCGAGGAGCATGCCTGTTTGAGTGTCATTAAATTCTCAACCTTATTAGCTTTTGTTGATAATGGATTGGATGTGGGGGTTTATTTTGCTGGCTTCTTCAGAGATCAGCTCCCCTTAAATGCATTAGCTGGTGCCCCGCGTGGACCATCTATTGGTGTGATAATTATCTACGCCNTGGATGTCTGCAATCATANGGGTTTTGCACTGCTTCTAACCGTCTGTTCTTTCGACAATATATGACNNTTTGACCTCAATCAGGTAGGACTACCCGCTGAACTTAAGCATATCAATAGGCGGAGGAAA

>Alnico633GEO_KX897701
ACTGGTGTGGTTGTTGTTGCTGGCCCTCTCGGGGGCATGTGCACACCCACCATCCTCATCTCTCCACCTGTGCACCTCTTGTAGACCTGGATAGACTTTCCGAGGCAACTCGGTCGGGAAGATTGCTGCGCTCTGTGAGCCAGCTTTCTTTGCATGTCCAGGCCTATGTTTTTCATATACCCCTATAGAATGTAACAGAATGTATCATTGGGCCTTGTGCCTATAAACCTTATACAACTTTCAGCAACGGATCTCTTGGCTCTCGCATCGATGAAGAACGCAGCGAAATGCGATAAGTAATGTGAATTGCAGAATTCAGTGAATCATCGAATCTTTGAACGCACCTTGCGCTCCTTGGTATTCCGAGGAGCATGCCTGTTTGAGTGTCATTAAATTCTCAACCTTATTAGCTTTTGTTGATAATGGATTGGATGTGGGGGTTTATTTTGCTGGCTTCTTCAGAGATCAGCTCCCCTTAAATGCATTAGCTGGTGCCCCGCGTGGACCATCTATTGGTGTGATAATTATCTACGCCGTGGATGTCTGCAATCATATGGGTTTTGCACTGCTTNTAACCGTCTGTTCATTCGGACAATATATGACAATTTGACCTCAAATCAGGTAGGACTACCCGCTGAACTTAAGCATATCAATAAGCGGAGGAAAAGAAACTAACAAGGATTCCCCTAGTAACTGCGAGTGAAGCGGGAAAAGCTCAAATTTAAAATCTGGCGGTCTCCGGCCGTCCGAGTTGTAATCTAGAGAAGTGTTATCCGCGCTGGACCGTGTAC

>Alnico634GEO_KX897702
ACTGGTGTGGTTGTTGTTGCTGGCCCTCTCGGGGGCATGTGCACACCCACCATCCTCATCTCTCCACCTGTGCACCTCTTGTAGACCTGGATAGACTTTCCGAGGCAACTCGGTCGGGAAGATTGCTGCGCTCTGTGAGCCAGCTTTCTTTGCATGTCCAGGCCTATGTTTTTCATATACCCCTATAGAATGTAACAGAATGTATCATTGGGCCTTGTGCCTATAAACCTTATACAACTTTCAGCAACGGATCTCTTGGCTCTCGCATCGATGAAGAACGCAGCGAAATGCGATAAGTAATGTGAATTGCAGAATTCAGTGAATCATCGAATCTTTGAACGCACCTTGCGCTCCTTGGTATTCCGAGGAGCATGCCTGTTTGAGTGTCATTAAATTCTCAACCTTATTAGCTTTTGTTGATAATGGATTGGATGTGGGGGTTTATTTTGCTGGCTTCTTCAGAGATCAGCTCCCCTTAAATGCATTAGCTGGTGCCCCGCGTGGACCATCTATTGGTGTGATAATTATCTACGCCGTGGATGTCTGCAATCATATGGGTTTTGCACTGCTTCTAACCGTCTGTTCATTCGGACAATATATGACAATTTGACCTCAAATCAGGTAGGACTACCCGCTGAACTTAAGCATATCAATAAGCGGAGGAAAAGAAACTAACAAGGATTCCCCTAGTAACTGCGAGTGAAGCGGGAAAAGCTCAAATTTAAAATCTGGCGGTCTCCGGCCGTCCGAGTTGTAATCTAGAGAAGTGTTATCCGCGCTGGACCGTGTAC

>Cenoc012GEO_KX897703
CAACCGCGAACTTCTAAACCTTTGACGATTGACTCATGTTGCCTCGGCGGGTCCTCCCGCCAGAGGATACATCAAAACTCCTGTTTTAACGGTGTTGTCTGAGCTACAAGCAACAATCAAAACTTTCAACAACGGATCTCTTGGTTCTGGCATCATGAAAACGCAGCGAAATGCGATAAGTAGTGTGAATTGCAGAATTCAGTGAATCATCGAATCTTTGAACGCACATTGCGCCCCTTGGTATCCCGAGGGGCATGCCTGTTCGAGCGTCATTTCACCACTCAAGCCTGGCTTGGTGTTGGGCGACGTCCCCATTTAGGACGCGCCTCAAAACGCTCGGCGGCGTGGCACCGGCTTTAAGCGTAGCAAATCTTTCGCTTTGAAAGTCGGGGCCCCGTCTGCCGGAAGACCTACTCACAAGGTTGACCTCGGATCAGGTAGGGATACCCGCTGAACTTAAGCATATCAATAAGCGGAGGAAAAGAAACCAACAGGGATTGCCCCAGAACGGCGAGATCATCGAATGTGGACCTGGAATCCCGGGGAAGGTACCCTCGCACATGTGCAAATCTCTGTCTGACAGGCCTCTGGCCTATTCTTGCAAAAACCAAGATCTCTTGGTTCTCCATCGATAAGAACGCCGAATTGCGATATATGTGAATTGCAATTCTGAATCATCGATCTTTGAACGCAATTGCCCCTGCATTCCGGGGGCATGGCAGCATCGCCATGGGGTGAGAGTGGCGTGCCCGGCTCACAACAATAAGTCATGCAAATATCTTTGTCCTGAGAA

>Cort161GEO_KX897704
CTGATGGGTTGTTGCTGGCTCTTCAGGGAGCATGTGCACGCCTTGTCATCTTTATATCTCCACCTGTGCATCTTTTGTAGACCCTTTCAGGGTCTATGTTGCTTCATTTACCCCAATGTATGTCAATAGAATGTTGTGCCTATTATAATGTATACAACTTTCAGCAACGGATCTCTTGGCTCTCGCATCGATGAAGAACGCAGCGAAATGCGATAAGTAATGTGAATTGCAGAATTCAGTGAATCATCGAATCTTTGAACGCACCTTGCGCTCCTTGGTATTCCGAGGAGCATGCCTGTTTGAGTGTCATTAATACATATATCAACCTTCCCTTTTGGTGAATGGTTTGGATGTGGGGGTTTGCTGGCCTCTAAAGAGTTCAGCTCCCCTGAAATGGATTAGCGGAACAACCTGGTTCATTGGTGTGATAAATATCTATGCCGTTGAATGTGAGGGGCAGTTCAGCTTTCTAACAGTCCTTGGACAAATCATCATTAATGTGACCTCAAATCAGGTAGGACTACCCGCTGAACTTAAGCATATCAATAAGCGGAGGAAAAGAAACTAACAAGGATTCCCCTAGTAACTGCGAGTGAAGCGGGAAAAGCTCAAATTTAAAATCTGGCGGTCTTCTGGGCTGTCCGAGTTGTAATCTAGAGAAGTGTTATCCGCGCTGGACCGTGTAC

>Cort162GEO_KX897705
CTGATGGGTTGTTGCTGGCTCTTCAGGGAGCATGTGCACGCCTTGTCATCTTTATATCTCCACCTGTGCATCTTTTGTAGACCCTTTCAGGGTCTATGTTGCTTCATTTACCCCAATGTATGTCAATAGAATGTTGTGCCTATTATAATGTATACAACTTTCAGCAACGGATCTCTTGGCTCTCGCATCGATGAAGAACGCAGCGAAATGCGATAAGTAATGTGAATTGCAGAATTCAGTGAATCATCGAATCTTTGAACGCACCTTGNGCTCCTTGGTATTCCGAGGAGCATGCCTGTTTGAGTGTCATTAATACATATATCAACCTTCCCTTTTGGTGAATGGTTTGGATGTGGGGGTTTGCTGGCCTCTAAAGAGTTCAGCTCCCCTGAAATGGATTACGGAACAACCTGGTTCATTGGTGTGATAAATATCTATGCCGTTGAATGTGAGGGGCAGTTCAGCTTTCTAACAGTCCTTGGACAAATCATCATTAATGTGACCTCAAATCAGGTAGGACTACCCGCTGAACTTAAGCATATCAATAAGCGGAGGAAAAGAAACTAACAGGATTCCCCTAGTAACTGCGAGTGAAGCGGGAAAAGCTCANATTTAAAATCTGGCGGTCTTCTGGGCTGTCCGAGTTGTAATCTAGAGAAGTGTTATCCGCGCTGGACCGTGTAC

>Cort163GEO_KX897706
TGGCTCTTCAGGGAGCATGTGCACGCCTTGTCATCTTTATATCTCCACCTGTGCATCTTTTGTANACCCTTTCAGGGTCTATGTTGCTTCNTTTACCCCAATGTATGTCAATAGAATGTTGTGCCTATTATAATGTATACAACTTTCAGCAACGGATCTCTTGGCTCTCGCATCGATGAAGAACGCAGCGAAATGCGATAAGTAATGTNAATTGCAGAATTCANTGAATCATCGAATCTTTGAACGCACCTTGCGCTCCTTGGTATTCCGAGGAGCATGCCTGTTTGAGTGTCATTAATACATATATCAACCTTCCCTTTTGGTGAATGGTTTGGATGTGGGGGTTTGCTGGCCTCTAAAGAGTTCAGCTCCCCTGAATGGATTACGGAACAACCTGGTTCATTGGTGTGATAAATATCTATGCCGTTGAATGTGAGGGGCAGTTCATCTTTCTAACNGTCCTTGGACAAATCATCATTAATGTGACCTCAAATCAGGTAGGACTACCCGCTGAACTTAACTATCAATAAGCGGAGGAAAAGAAACTACGGATTCCCCTAGTAACTGCGAGTGAAGCGGGAAAAGCTCAAATTTAAAATCTGGCGGTCTTCTGGGCTGTCCATGAATCTAAGAAGTGTATCCGCGCT

>Cort164GEO_KX897707
CTGATGGGTTGTTGCTGGCTCTTCAGGGAGCATGTGCACGCCTTGNCATCTTTATATCTCCACCTGTGCATCTTTTGTAGACCCTTTCAGGGTCTATGTTGCTTCATTTACCCCAATGTATGTCAATAGAATGTTGTGCCTATTATAATGTATACAACTTTCAGCAACGGATCTCTTGGCTCTCGCATCGATGAAGAACGCAGCGAAATGCGATAAGTAATGTGAATTGCAGAATTCAGTGAATCATCGAATCTTTGAACGCACCTTGCGCTCCTTGGTATTCCGAGGAGCATGCCTGTTTGAGTGTNATTAATACATATATCAACCTTCCCTTTTGGTGAATGGTTTGGATGTGGGGGTTTGCTGGCCTCTAAAGAGTTCANCTCCCCTGAAATGGATTAGCGGAACAACCTGGTTCATTGGTGTGATAAATATCTATGCCGTTGAATGTGAGGGGCAGTTCAGCTTTCTAACAGTCCTTGGACAAATCATCATTAATGTGACCTCNAATCAGGTAGGACTACCCGCTGAACTTAAGCATATCAATAAGCGGAGGAAAAGAAACTAACAAGGATTCCCCTAGTAACTGCGAGTGAAGCGGGAAAAGCTCAAATTTAAAATCTGGCGGTCTTCTGGGCTGTCCGAGTTGTAATCTAGAGAAGTGTTATCCGCGCTGGACCGTGTAC

>Cort165GEO_KX897708
CTGATGGGTTGTTGCTGGCTCTTCAGGGAGCATGTGCACGCCTTGNCATCTTTATATCTCCACCTGTGCATCTTTTGTAGACCCTTTCAGGGTCTATGTTGCTTCATTTACCCCAATGTATGTCAATAGAATGTTGNGCCTATTATAATGTATACAACTTTCAGCAACGGATCTCTTGGCTCTCGCATCGATGAAGAACGCAGCGAAATGCGATAAGTAATGTGAANTGCAGAATTCANTGAATCATCGAATCTTTGAACNCACCTTGCGCTCCTTGGNATTNCGAGGAGCATGCCTGTTTGAGTGTCATTAATACATATATCAACCTTCCCTTTTGGTGAATGGNAAGGATGTGGGGGTTTGCTGGCCTCTAAAGAGTTCAGCTCCCCTGANATGGATTAGCGGAACAACCTGGTTCATTGGTGTGATAAATATCTATGCCGTTGAATGTGAGGGGNAGTTCAGCTTTCTAACAGTCCTTGGACAAATCATCATTAATGTGACCTCAAATCAGGTAAGACTACCCGCTGAACTTAAGCATATCAATAAGCGGAGGAAAAGAAACTAACAGGGATTCCCCTAGTAACTGCGAGTGAAGCGGGAAAAGCTCATATTTAAAATCTGGCGGTCTTCTGGGCTGTCCGAGTTGTAATCTAGAGAAGTGTTATCCGCGCTGGACCGTGTAC

>Cort166GEO_KX897709
CTGATGGGTTGTTGCTGGCTCTTCAGGGAGCATGTGCACGCCTTGTCATCTTTATATCTCCACCTGTGCATCTTTTGTAGACCCTTTCAGGGTCTATGTTGCTTCATTTACCCCAATGTATGTCAATAGAATGTTGTGCCTATTATAATGTATACAACTTTCAGCAACGGATCTCTTGGCTCTCGCATCGATGAAGAACGCAGCGAAATGCGATAAGTAATGTGAATTGCAGAATTCAGTGAATCATCGAATCTTTGAACGCACCTTGCGCTCCTTGGTATTCCGAGGAGCATGCCTGTTTGAGTGTCATTAATACATATATCAACCTTCCCTTTTGGTGAATGGTTTGGATGTGGGGGTTTGCTGGCCTCTAAAGAGTTCAGCTCCCCTGAAATGGATTAGCGGAACAACCTGGTTCATTGGTGTGATAAATATCTATGCCGTTGAATGTGAGGGGCAGTTCAGCTTTCTAACAGTCCTTGGACAAATCATCATTAATGTGACCTCAAATCAGGTAGGACTACCCGCTGAACTTAAGCATATCAATAAGCGGAGGAAAAGAAACTAACAAGGATTCCCCTAGTAACTGCGAGTGAAGCGGGAAAAGCTCAAATTTAAAATCTGGCGGTCTTCTGGGCTGTCCGAGTTGTAATCTAGAGAAGTGTTATCCGCGCTGGACCGTGTAC

>Cort167GEO_KX897710
CTGATGGGTTGTTGCTGGCTCTTCAGGGAGCATGTGCACGCCTTGTCATCTTTATATCTCCACCTGTGCATCTTTTGTAGACCCTTTCAGGGTCTATGTTGCTTCATTTACCCCAATGTATGTCAATAGAATGTTGTGCCTATTATAATGTATACAACTTTCAGCAACGGATCTCTTGGCTCTCGCATCGATGAAGAACGCAGCGAAATGCGATAAGTAATGTGAATTGCAGAATTCAGTGAATCATCGAATCTTTGAACGCACCTTGCGCTCCTTGGTATTCCGAGGAGCATGCCTGTTTGAGTGTCATTAATACATATATCAACCTTCCCTTTTGGTGAATGGTTTGGATGTGGGGGTTTGCTGGCCTCTAAAGAGTTCAGCTCCCCTGAAATGGATTAGCGGAACAACCTGGTTCATTGGTGTGATAAATATCTATGCCGTTGAATGTGAGGGGCAGTTCAGCTTTCTAACAGTCCTTGGACAAATCATCATTAATGTGACCTCAAATCAGGTAGGACTACCCGCTGAACTTAAGCATATCAATAAGCGGAGGAAAAGAAACTAACAAGGATTCCCCTAGTAACTGCGAGTGAAGCGGGAAAAGCTCAAATTTAAAATCTGGCGGTCTTCTGGGCTGTCCGAGTTGTAATCTAGAGAAGTGTTATCCGCGCTGGACCGTGTAC

>Cort168GEO_KX897711
CTGATGGGTTGTTGCTGGCTCTTCAGGGAGCATGTGCACGCCTTGTCATCTTTATATCTCCACCTGTGCATCTTTTGTAGACCCTTTCAGGGTCTATGTTGCTTCATTTACCCCAATGTATGTCAATAGAATGTTGTGCCTATTATAATGTATACAACTTTCAGCAACGGATCTCTTGGCTCTCGCATCGATGAAGAACGCAGCGAAATGCGATAAGTAATGTGAATTGCAGAATTCAGTGAATCATCGAATCTTTGAACGCACCTTGCGCTCCTTGGTATTCCGAGGAGCATGCCTGTTTGAGTGTCATTAATACATATATCAACCTTCCCTTTTGGTGAATGGTTTGGATGTGGGGGTTTGCTGGCCTCTAAAGAGTTCAGCTCCCCTGAAATGGATTAGCGGAACAACCTGGTTCATTGGTGTGATAAATATCTATGCCGTTGAATGTGAGGGGCAGTTCAGCTTTCTAACAGTCCTTGGACAAATCATCATTAATGTGACCTCAAATCAGGTAGGACTACCCGCTGAACTTAAGCATATCAATAAGCGGAGGAAAAGAAACTAACAAGGATTCCCCTAGTAACTGCGAGTGAAGCGGGAAAAGCTCAAATTTAAAATCTGGCGGTCTTCTGGGCTGTCCGAGTTGTAATCTAGAGAAGTGTTATCCGCGCTGGACCGTGTAC

>Cort169GEO_KX897712
CTGATGGGTTGTTGCTGGCTCTTCAGGGAGCATGTGCACGCCTTGTCATCTTTATATCTCCACCTGTGCATCTTTTGTAGACCCTTTCAGGGTCTATGTTGCTTCATTTACCCCAATGTATGTCAATAGAATGTTGTGCCTATTATAATGTATACAACTTTCAGCAACGGATCTCTTGGCTCTCGCATCGATGAAGAACGCAGCGAAATGCGATAAGTAATGTGAATTGCAGAATTCAGTGAATCATCGAATCTTTGAACGCACCTTGCGCTCCTTGGTATTCCGAGGAGCATGCCTGTTTGAGTGTCATTAATACATATATCAACCTTCCCTTTTGGTGAATGGTTTGGATGTGGGGGTTTGCTGGCCTCTAAAGAGTTCAGCTCCCCTGAAATGGATTAGCGGAACAACCTGGTTCATTGGTGTGATAAATATCTATGCCGTTGAATGTGAGGGGCAGTTCAGCTTTCTAACAGTCCTTGGACAAATCATCATTAATGTGACCTCAAATCAGGTAGGACTACCCGCTGAACTTAAGCATATCAATAAGCGGAGGAAAAGAAACTAACAAGGATTCCCCTAGTAACTGCGAGTGAAGCGGGAAAAGCTCAAATTTAAAATCTGGCGGTCTTCTGGGCTGTCCGAGTTGTAATCTAGAGAAGTGTTATCCGCGCTGGCGTGTAC

>Cort170GEO_KX897713
TGAATGGGTTGTTGCTGGCTCTTCAGGGAGCATGTGCACGCCTTGTCATCTTTATATCTCCACCTGTGCATCTTTTGTAAACCCTTTCAGGGTCTATGTTGCTTCATTTACCCCAATGTATGTCAATAGAATGTTGNGCCTATTATAATGTATACAACTTTCAGCGACGGATCTCTTGGCTCTCGCATCGATGAAGAACGCAGCGAAATGCGATAAGTAATGTGAATTGCAAAATTCAGTGAATCATCGAATCTTTGAACGCACCTTGCGCTCCTTGGTATTCCGAGGAGCATGCCTGTTTGAGTGTCATTAATACATATATCAACCTTCCCTTTTGGTGAATGGTTGGGATGTGGGGGTTTGCTGGCCTCTAAAGAGTTCAGCTCCCCTGAAATGGATTAGCGGAACAACCTGGTTCATTGGTGTGATAAATATCTATGCCGTTGAATGTGAGGGGCAGTTCAGCTTTCTAACAGTCCTTGGACAAATCATCATTAATGTGACCTCAAATCAGGTAGGACTACCCGCTGAACTTANCCTTATCAATAAGCGGAGGAAAAGAAACTAACAAGGATTCCCCTAATNACTGCGAGTGAAGCGGGAAAGGTCAANTTTGAAAATCTGGCGGTCTTCTGGGCTGTCCGAGTTGTAATCTAGAGAAGTGTTATCCGCGCTGGACCGTGTAC

>Cort171GEO_KX897714
TGGCTCTTCAGGGAGCTGTTGCACGCCTTGTGTTCTTTACATCTCCCCCGGGATGTTTTGAGACCCTTTCGAGGTCTATGTTCTCTCTTTACCCCAATGTATGTCAATAGAATGTTGTGCCTATTATAATGTATACAACTTTCCAACGGATCTCTTGGCTCTGATATGAAAAGCAGGAATGCGATAATTAATGCGAATTGCAAATTCAGTGAATCATCTTCTTCGCCCTTGTCCTTGGTATTCCGAGGACATGGTTAGTGTATTAATACATATATCAACCTTCCCTTTTGGTGAATGGTTTGATGTGTGGGTTTGCTGGCCTCTATAATTACTCCCCTGAATGGATTATCGGAACAACCTGTTATTGTGGAAATATTATGCCGGTGAATGTGAGGGGCAGTTCAGCTTTCTAACAGTCCTTGGACAAATCATCATTAATGTGACCTCAAATCGGGAAGGACTACCCGCTGAACTTAATATGAATACGGAGGAAAAATAAAGGATTCCCTACTGGAGTGAAAAAAGGTCAATATAAAATGTGGCTCTTCTGGGCTGTCCGAGTTCTAATCTAGAGAAGTGTTATCCGCGCTGGAGCGTGTACAAGTCTCTGA

>Cort172GEO_KX897715
CTGATGGGTTGTTGCTGGCTCTTCAGGGAGCATGTGCACGCCTTGTCATCTTTATATCTCCACCTGTGCATCTTTTGTAGACCCTTTCAGGGTCTATGTTGCTTCATTTACCCCAATGTATGTCAATAGAATGTTGTGCCTATTATAATGTATACAACTTTCAGCAACGGATCTCTTGGCTCTCGCATCGATGAAGAACGCAGCGAAATGCGATAAGTAATGTGAATTGCAGAATTCAGTGAATCATCGAATCTTTGAACGCACCTTGCGCTCCTTGGTATTCCGAGGAGCATGCCTGTTTGAGTGTCATTAATACATATATCAACCTTCCCTTTTGGTGAATGGTTTGGATGTGGGGGTTTGCTGGCCTCTAAAGAGTTCAGCTCCCCTGAAATGGATTAGCGGAACAACCTGGTTCATTGGTGTGATAAATATCTATGCCGTTGAATGTGAGGGGCAGTTCAGCTTTCTAACAGTCCTTGGACAAATCATCATTAATGTGACCTCAAATCAGGTAGGACTACCCGCTGAACTTAAGCATATCAATAAGCGGAGGAAAAGAAACTAACAAGGATTCCCCTAGTAACTGCGAGTGAAGCGGGAAAAGCTCAAATTTAAAATCTGGCGGTCTTCTGGGCTGTCCGAGTTGTAATCTAAGAAGTGTTATCCGCGCTGGACCGTGTAC

>Cort173GEO_KX897716
CTGATGGGTTGTTGCTGGCTCTTCAGGGAGCATGTGCACGCCTTGTCATCTTTATATCTCCACCTGTGCATCTTTTGTANACCCTTTCAGGGTCTATGTTGCTTCNTTTACCCCAATGTATGTCAATAGAATGTTGTGCCTATTATAATGTATACAACTTTNAGGTACGGATCTCTTGGCTCTCGCATCGATGAAGAACGCAGCGAAATGCGATAAGTAATGTGAATTGCAGAATTCAGTGAATCATCGAATCTTTNAACGCACCTTGCGCTCCTTGGTATTCCGAGGAGCATGCCTGTTTGAGTGTCATTAATACATATATCAACCTTCCCTTTTGGTGAATGGTTTGGATGTGGGGGTTTGCTGGCCTCTNAAGAGTTCAGCTCCCCTGAAATGGATTAGCGGAACAACCTGTTCATTGGTGTGATAAATATCTATGCGTGAATGTGAGGGGCATTCACTTTCTACACCTTGNACAAATCATCATTAATGTGACCTCNAATCAGGTAGGACTACCCGCTGAACTTAAGCATATCAA

>Cort174GEO_KX897717
CTGATGGGTTGTTGCTGGCTCTTCAGGGAGCATGTGCACGCCTTGTCATCTTTATATCTCCACCTGTGCATCTTTTGTAGACCCTTTCAGGGTCTATGTTGCTTCATTTACCCCAATGTATGTCAATAGAATGTTGTGCCTATTATAATGTATACAACTTTCAGCAACGGATCTCTTGGCTCTCGCATCGATGAAGAACGCAGCGAAATGCGATAAGTAATGTGAATTGCAGAATTCAGTGAATCATCGAATCTTTGAACGCACCTTGCGCTCCTTGGTATTCCGAGGAGCATGCCTGTTTGAGTGTCATTAATACATATATCAACCTTCCCTTTTGGTGAATGGTTTGGATGTGGGGGTTTGCTGGCCTCTAAAGAGTTCAGCTCCCCTGAAATGGATTAGCGGAACAACCTGGTTCATTGGTGTGATAAATATCTATGCCGTTGAATGTGAGGGGCAGTTCAGCTTTCTAACAGTCCTTGGACAAATCATCATTAATGTGACCTCAAATCAGGTAGGACTACCCGCTGAACTTAAGCATATCAATAAGCGGAGGAAAAGAAACTAACAAGGATTCCCCTAGTAACTGCGAGTGAAGCGGGAAAAGCTCAAATTTAAAATCTGGCGGTCTTCTGGGCTGTCCGAGTTGTAATCTAGAGAAGTGTTATCCGCGCTGGACCGTGTAC

>Cort175GEO_KX897718
TTTTGTANACCCTTTCAGGGTCTATGTTGCTTCATTTACCCCAATGTATGTCAATAGAATGTTGTGCCTATTATAATGATACAACTTTCNACAACGGATCTCTTGGCTCTCGCATCGATGAAGAACGCAGCGAAATGCGATAAGTAATGTGAATTGCAGAATTCAGTGAATCATCGAATCTTTGAACGCACCTTGCGCTCCTTGGTATTCCGAGGAGCATGCCTGTTTGAGTGTCATTAATACATATATCAACCTTCCCTTTTGGTGAATGGTTTGGATGTGGGGGTTTGCTGGCCTCTNAAGAGTTCAGCTCCCCTGAAATGGATTAGCGGAACAACCTGGTTCATTGGTGTGATAAATATCTATGCCGTTGAATGTGAGGGGCAGTTCAGCTTTCTAACAGTCCTTGGACAAATCATCATTAATGTGACCTCAAATCAGGTAGGACTACCCGCTGAACTTAAGCNTATCAATAAGCGGAGGAAAAGAAACTAACAAGGATTCCCCTATAACTGCGAGTGAAGCGGGAAAAGCTNATATTTTAAAATCTGGCGGTCTTCTGGGCTGTCCGAGTTGTAATCTAGAGAAGTGTTATCCGCGCTGGACCGTGTAC

>Cort176GEO_KX897719
GGGTTGTTGCTGGCTCTCTCAGGGAGCATGTGCACGCCTTGTCATCTTTATATCTCCACCTGTGGATCTTTTGTAGACCCTTTCAGGGTCTATGTGGCTTCGTTTACCCCATTGTATGTCAATAGAATGTTGTGCCTATTATAATGTATACAACTTTCAGCAACGGATCTCTTGGCTCTCGCATCGATGAAGAACGCAGCGAAATGCGATAAGTAATGTGAATTGCAGAATTCAGTGAATCATCGAATCTTTGAACGCACCTTGCGCTCCTTGGTATTCCGAGGAGCATGCCTGTTTGAGTGTCATTAATACATATATCAACCTTCCCTTTTGGTGAATGGGTTGGATGTGGGGGNNTGCTGGGCTCTAAAGAGTTCANCTCCCCTGAAATGGATTAGCGGAACAACCTGGTTCATTGGTGTGATAAATATCNATGCCGNTGAATGTGAGGGGCAGTNCAGCTTTCTAACAGTCCTTGGACAAATCATCATTAATGTGACCTCAAATCAGGTAGGACTACCCGCTGAACTTAAGCTATCAATAAGCGGANGAAAAGAAACTAACAAGGATTCCCCTAGTAACTGCGAGTGAAGCGGGAAAAGCTCAAATTTAAAATCTGGCGGTCTTCTGGGCTGTCCGAGTTGTAATCTAGAGAAGTGTTATCCGCGCTGGACCGTGTACAAGGTCTCCTGA

>Gyro003GEO_KX897720
AGCGGGCGAAGTTAGAAGAGACTAGAAATGGTCGCTGGCCTTTGGAGACGAAGGCATGTGCACGTCTCGAAATCTTCCTAGTCCTCGTTCTCTTTCCTCTTTAGCGAACCTCTTCAACACCTGTGCACCTTTTGTAGGTCCCCGCGAGGGGATCTATGTATTCGTTCATTCCTAATTATCGTATGGCCAGAACGTATCTAATGCGTCGATCGGCGTGGCTAATGCTTCGTCGGCGACGGTAAATCGTAATACAACTTTCAGCAACGGATCTCTTGGCTCTCGCATCGATGAAGAACGCAGCGAATTGCGATAAGTAATGTGAATTGCAGATTTTCAGTGAATCATCGAATCTTTGAACGCACCTTGCGCTCCTTGGTATTCCGAGGAGCATGCCTGTTTGAGTGTCATTTAATTCTCAACCATGCCTCGATTGATTTCGAGACCCATGGCTTGGATTTTGGGTGTTGCCGGAGACCCTTTCTTGGGTCTTGGGCTCTCCTTAAAAGCATTAGCAACGGCGGGCGAGTCCCTGCATGCACGGCCTTCGACGTGATAATGATCGTCGTGGCTGGAGTGCAGAGGGCGTTGCGAATCGTCGGTGCTTCTAAATCGTGACTTTCGCTTTGGCGGAAGAACTCTTTGAAATTTGACCTCAAATCAGGTAGGACTACCCGCTGAACTTAAGCATATCAATAAGCGGAGAAAAGAAACTAACAAGGATTCCCCTAGTAACTGCGAGTGAAGAGGGAAGAGCTCAATTTTTGAATCTGGCGGTCTCTGGCCGTCCGAGTTGTAATCTA

>Gyro004GEO_KX897721
AGCGGGCGAAGTTAGAAGAGACTAGAAATGGTCGCTGGCCTTTGGAGACGAAGGCATGTGCACGTCTCGAAATCTTCCTAGTCCTCGTTCTCTTTCCTCTTTAGCGAACCTCTTCAACACCTGTGCACCTTTTGTAGGTCCCCGCGAGGGGATCTATGTATTCGTTCATTCCTAATTATCGTATGGCCAGAACGTATCTAATGCGTCGATCGGCGTGGCTAATGCTTCGTCGGCGACGGTAAATCGTAATACAACTTTCAGCAACGGATCTCTTGGCTCTCGCATCGATGAAGAACGCAGCGAATTGCGATAAGTAATGTGAATTGCAGATTTTCAGTGAATCATCGAATCTTTGAACGCACCTTGCGCTCCTTGGTATTCCGAGGAGCATGCCTGTTTGAGTGTCATTTAATTCTCAACCATGCCTCGATTGATTTCGAGACCCATGGCTTGGATTTTGGGTGTTGCCGGAGACCCTTTCTTGGGTCTTGGGCTCTCCTTAAAAGCATTAGCAACGGCGGGCGAGTCCCTGCATGCACGGCCTTCGACGTGATAATGATCGTCGTGGCTGGAGTGCAGAGGGCGTTGCGAATCGTCGGTGCTTCTAAATCGTGACTTTCGCTTTGGCGGAAGAACTCTTTGAAATTTGACCTCAAATCAGTAGGACTACCCGCTGAACTTAAGCATATCAATAAGCGGAGGAAAAGAAACTAACAAGGATTCCCCTAGTAACTGCGAGTGAAGAGGGAAGAGCTCAATTTTGAATCTGGCGGTCTCTGGCCGTCCGAGTTGTAATCTA

>Gyro005GEO_KX897722
AGCGGGCGAAGTTAGAAGAGACTAGAAATGGTCGCTGGCCTTTGGAGACGAAGGCATGTGCACGTCTCGAAATCTTCCTAGTCCTCGTTCTCTTTCCTCTTTAGCGAACCTCTTCAACACCTGTGCACCTTTTGTAGGTCCCCGCGAGGGGATCTATGTATTCGTTCATTCCTAATTATCGTATGGCCAGAACGTATCTAATGCGTCGATCGGCGTGGCTAATGCTTCGTCGGCGACGGTAAATCGTAATACAACTTTCAGCAACGGATCTCTTGGCTCTCGCATCGATGAAGAACGCAGCGAATTGCGATAAGTAATGTGAATTGCAGATTTTCAGTGAATCATCGAATCTTTGAACGCACCTTGCGCTCCTTGGTATTCCGAGGAGCATGCCTGTTTGAGTGTCATTTAATTCTCAACCATGCCTCGATTGATTTCGAGACCCATGGCTTGGATTTTGGGTGTTGCCGGAGACCCTTTCTTGGGTCTTGGGCTCTCCTTAAAAGCATTAGCAACGGCGGGCGAGTCCCTGCATGCACGGCCTTCGACGTGATAATGATCGTCGTGGCTGGAGTGCAGAGGGCGTTGCGAATCGTCGGTGCTTCTAAATCGTGACTTTCGCTTTGGCGGAAGAACTCTTTGAAATTTGACCTCAAATCAGTAGGACTACCCGCTGAACTTAAGCATATCAATAAGCGGAGAAAAGAAACTAACAAGGATTCCCCTAGTAACTGCGAGTGAAGAGGGAAGAGCTCAAATTTTGAATCTGGCGGTCTCTGGCCGTCCGAGTTGTAATCTA

>Hum029GEO_KX897723
GTTAATCAGGTCACGCTGCTGTGTGACTGTATAAATCCACTCCGTGTACCCCATCCCGTTGCTTCCGCTGGGTGTGCCCGGAGCATTCTGGGACGAGCTTCCAATTAACGCGAGGCCTAGTTCTGTGCTGAGAGGCTTCCCATAAAAGCGTGGCCTAGTTCTGCGCCGTGAAGCTTCCAATAAAAGTGCGGCCTAGATATGTCTGTGCTGTGATGTTGGCGGCGTTTGCAGAACGCTTCGGACTTATACCCACCCAGCGGGAGAATAAAATAATCTCTTGGGTGTTTTTACTATTGAATCTGTCTGAACGAGAAGAACCAAAGAATTGTTAAAACTTTCAGCAACGGATCTCTTGGTTCTCGCATCGATGAAGAACGCAGCGAAATGCGATAAGTAGTGTGAATTGCAGAATTCCGTGAATCATCGAATCTTTGAACGCACATTGCGCCTTTCGGTATTCCGAAAGGCATGCCTGTTCGAGAGTCATAAAACCCTGTCAACTCCTGCTTGATTTACTTTCAAGGGACTTGGTTATGGTGGAAGAGGAGAGGAAAACATCTGTAAGGATCCTCTCCTCCCCATCAAAATTCAATGGCGGGTCCGTACCCACCCTCTGCTGAAGTGAGGCGTTGTAAAAGCTGTCAAGCACTTTTCGCCAACCAGCAGTTGGGAACGTTGGGCTCATTGCCGTTATCTAAAAACACCCCCTCCAAAGGTTGACCTCGGATCAGGTAGGGATACCCGCTGAACTTAAGCATATCAATAAGCGGAGGAAAAGAAACCAACAGGGATGCCCA

>Hum030GEO_KX897724
CAGGGACACGCTGCTGTGTGACTGTATAAATCCACTCCGTGTACCCCATCCCGTTGCTTCCGCTGGGTGTGCCCGGAGCATTCTGGGACGAGCTTCCAATTAACGCGAGGCCTAGTTCTGTGCTGAGAGGCTTCCCATAAAAGCGTGGCCTAGTTCTGCGCCGTGAAGCTTCCAATAAAAGTGCGGCCTAGATATGTCTGTGCTGTGATGTTGGCGGCGTTTGCAGAACGCTTCGGACTTATACCCACCCAGCGGGAGAATAAAATAATCTCTTGGGTGTTTTTACTATTGAATCTGTCTGAACGAGAAGAACCAAAGAATTGTTAAAACTTTCAGCAACGGATCTCTTGGTTCTCGCATCGATGAAGAACGCAGCGAAATGCGATAAGTAGTGTGAATTGCAGAATTCCGTGAATCATCGAATCTTTGAACGCACATTGCGCCTTTCGGTATTCCGAAAGGCATGCCTGTTCGAGAGTCATAAAACCCTGTCAACTCCTGCTTGATTTACTTTCAAGGGACTTGGTTATGGTGGAAGAGGAGAGGAAAACATCTGTAAGGATCCTCTCCTCCCCATCAAAATTCAATGGCGGGTCCGTACCCACCCTCTGCTGAAGTGAGGCGTTGTAAAAGCTGTCAAGCACTTTTCGCCAACCAGCAGTTGGGAACGTTGGGCTCATTGCCGTTATCTAAAAACACCCCCTCCAAAGGTTGACCTCGGATCAGGTAGGGATACCCGCTGAACTTAAGCATATCAATAAGCGGAGGAAAAGAAACCAACAGGGATGCCC

>Hum031GEO_KX897725
TTATCAGGTCACGCTGCTGTGTGACTGTATAAATCCACTCCGTGTACCCCATCCCGTTGCTTCCGCTGGGTGTGCCCGGAGCATTCTGGGACGAGCTTCCAATTAACGCGAGGCCTANTTCTGTGCTGAGAAGCTTCCCATAAAAGCGTGGCCTANTTCTGCGCCGTGAAGCTTCCAATAAAAGTGCGGCCTAGATATGTCTGTGCTGTGATGTTGGCGGCGTTTGCAGAACGCTTCGGACTTATACCCACCCAGCGGGAGAATAAAATAATCTCTTGGGTGTTTTTACTATTGAATCTGTCTGAACGAGAAGAACCAAAGAATTGTTAAAACTTTCAGCAACGGATCTCTTGGTTCTCGCATCGATGAAGAACGCANCGAAATGCGATAAGTAGTGTGAATTGCAGAATTCCGTGAATCATCGAATCTTTGAACGCACATTGCGCCTTTCGGTATTCCGAAAGGCATGCCTGTTCGAGAGTCATAAAACCCTGTCAACTCCTGCTTGATTTACTTTCAAGGGACTTGGTTATGGTGGAAGAGGAGAGGAAAACATCTGTAAGGATCCTCTCCTCCCCATCAAAATTCAATGGCGGGTCCGTACCCACCCTCTGCTGAAGTGAGGCGTTGTAAAAGCTGTCAAGCACTTTTCGCCAACCAGCAGTTGGGAACGTTGGGCTCATTGCCGTTATCTAAAAACACCCCCTCCAAAGGTTGACCTCGGATCAGGTAGGGATACCCGCTGAACTTAAGCATATCAATAAGCGGAGGAAAAGAAACCAACAGGGATTGCCCCAG

>Hum032GEO_KX897726
GTATCAGTCACGCTGCTGTGTGACTGTATAAATCCACTCCGTGTACCCCATCCCGTTGCTTCCGCTGGGTGTGCCCTGAGCATTCTGGGACGAGCTTCCAATTAACGCGAGGCCTAGTTCTGTGCTGAGAAGCTTCCAATAAAAGCGTGGCCTAGTTCTGCGCCGTGAAGCTTCCAATAAAAGTGCGGCCTAGATATGTCTGTGCTGTGATGTTGGCGGCGTTTGCAGAACGCTTCGGACTTAAACCCACCCAGCGGGAGAATAAATAATCTCTTGGGTGTTTTTACTATTGAATCTGTCTGAACGAGAAGAACCAAAGAATTGTTAAAACTTTCAGCAACGGATCTCTTGGTTCTCGCATCGATGAAGAACGCAGCGAAATGCGATAAGTAGTGTGAATTGCAGAATTCCGTGAATCATCGAATCTTTGAACGCACATTGCGCCTTTCGGTATTCCGAAAGGCATGCCTGTTCGAGAGTCATAAAAACCCTGTCAACTCCTGCTTGATTTACTTTCAAGGGACTTGGTTATGGTGGAAGAGGAGAGGAAAACATCTGTAAGGATCCTCTCCTCCCCATCAAAATTCAATGGCGGGTCCGTACCCATCCTCTGCTGAAGTGAGGCGTTGTAAAAGCTGTCAAGCACTTTTCGCCAACCAGCAGTTGGGAACGTTGGGCTCATTGCCGTTATCTAAAAACACCCCCTCCAAAGGTTGACCTCGGATCAGGTAGGGATACCCGCTGAACTTAAGCATATCAATAAGCGGAGAAAAGAAACCAACAGGGATTGCC

>Hum033GEO_KX897727
GTATCAGTCACGCTGCTGTGTGACTGTATAAATCCACTCCGTGTACCCCATCCCGTTGCTTCCGCTGGGTGTGCCCTGAGCATTCTGGGACGAGCTTCCAATTAACGCGAGGCCTAGTTCTGTGCTGAGAAGCTTCCAATAAAAGCGTGGCCTAGTTCTGCGCCGTGAAGCTTCCAATAAAAGTGCGGCCTAGATATGTCTGTGCTGTGATGTTGGCGGCGTTTGCAGAACGCTTCGGACTTAAACCCACCCAGCGGGAGAATAAATAATCTCTTGGGTGTTTTTACTATTGAATCTGTCTGAACGAGAAGAACCAAAGAATTGTTAAAACTTTCAGCAACGGATCTCTTGGTTCTCGCATCGATGAAGAACGCAGCGAAATGCGATAAGTAGTGTGAATTGCAGAATTCCGTGAATCATCGAATCTTTGAACGCACATTGCGCCTTTCGGTATTCCGAAAGGCATGCCTGTTCGAGAGTCATAAAAACCCTGTCAACTCCTGCTTGATTTACTTTCAAGGGACTTGGTTATGGTGGAAGAGGAGAGGAAAACATCTGTAAGGATCCTCTCCTCCCCATCAAAATTCAATGGCGGGTCCGTACCCATCCTCTGCTGAAGTGAGGCGTTGTAAAAGCTGTCAAGCACTTTTCGCCAACCAGCAGTTGGGAACGTTGGGCTCATTGCCGTTATCTAAAAACACCCCCTCCAAAGGTTGACCTCGGATCAGGTAGGGATACCCGCTGAACTTAAGCATATCAATAAGCGGAGGAAAAGAAACCAACAGGGATTGC

>Inocybe034GEO_KX897728
ACAGGTTGTTGCTGGCTCCTCACGCATGTGCACACTTGTCGTTTTATTTATTTATTTCTCCACTGTGCACCATCTGTATGTCTGGAGTTTTTGTTTGAAATCCTTTTGTTTGCGATTGAGGATTGCTGTCTCACCTTTGCCTTGCATCTCCGGGTCTATATCTTATACAATCACTCACTGTGTTTGGAATGTTGAATTGCATATATATATATACAACTTTCAACAACGGATCTCTTGGCTCTCCATCTTGAAAACCAACAAATGCATAACTAATGTGAATTGCAATTCAGTGAATCTCTAATCTTTGAACCATCTTGCCTCCTTGGTATTCTGAGAGCATGCCTGTTCAGGTCATCAAGTTCCACCACGTTGATTTGCTTCTCTGGATTGGATTTGGGGTTTGCAGCCTTTTCAAAAGGGTCTGCTTTCCTAAAATGAATTAGTGGTATATCTGAGCAGAGACTTATGTACTACAGGTGTGATAACTATCTATGCCGTTGTACAGTGCTGCACATACACCACTTAGAGAATCTCATTGTTGACCACTTTGACCTCACATCAGGTAGACTACCCGCTGAACTTAAGCATATCAGTAAGCGGAAGAAAACAAACTAACGATGATTCCCCTACTGACTGCGAGTGAAGCGGGAAAAGCTCATATTTGAAATCTGGCCGTTTTTACCTCCGAATTGTAATCAGAAGAAGTGTTACCCGTGCTGGACCGTGTAC

>Inocybe035GEO_KX897729
GTTGTTGCTGGCTCCTCAAGGCATGTGCACGCTTGTCATTTTATTTATTTATTTCTCCACTGTGCACCAACTGTAGGTCTGGAGTTTTTGTTTGAAATCCTTTTGTTTTCGATTGAGGATTGCTGTCTCAGCTTTGCCTTGCATCTCCAGGTCTATATTTTATACAATCACTCAATGTGTTTGGAATGTTGAATTGCAAATATATATATACAACTTTCAGCAACGGATCTCTTGGCTCTCGCATCGATGAAGAACGCAGCGAAATGCGATAAGTAATGTGAATTGCAGAATTCAGTGAATCATCGAATCTTTGAACGCATCTTGCGCTCCTTGGTATTCTGAGGAGCATGCCTGTTTGAGGGTCATCAAGTTCTCAACCACGTTGATTTGCTTCAATCTGGATTGGATTTGGGGTTTGCAGGCCTTTTCAAAAGGGTCTGCTTTCCTAAAATGAATTAGTGGTATATCTGAGCAGAGACTTATGTACTACAGGTGTGATAACTATCTATGCCTTTGTAAAGTGCTGCACAAAACCACTTCAAAATCTCATTGTTGACCAATTTGACCTCAAATCAGGTAGGACTACCCGCTGAACTTAAGCATATCAATAAGCGGAGGAAAAGAAACTAACAAGGATTCCCCTAGTAACTGCGAGTGAAGCGGGAAAAGCTCAAATTTGAAATCTGGCGGTTTTTGACCGTCCGAATTGTAATCTAGAGAAGTGTTACCCGTGCTGGA

>Inocybe036GEO_KX897730
GTTGTTGCTGGCTCCTCAGGCATGTGCACGCTTGTCATTTTATTTATTTATTTCTCCACTGTGCACCAACTGTAGGTCTGGAGTTTTTGTTTGAAATCCTTTTGTTTTCGATTGAGGATTGCTGTCTCAGCTTTGCCTTGCATCTCCAGGTCTATATTTTATACAATCACTCAATGTGTTTGGAATGTTGAATTGCAAATATATATATACAACTTTCAGCAACGGATCTCTTGGCTCTCGCATCGATGAAGAACGCAGCGAAATGCGATAAGTAATGTGAATTGCAGAATTCAGTGAATCATCGAATCTTTGAACGCATCTTGCGCTCCTTGGTATTCTGAGGAGCATGCCTGTTTGAGGGTCATCAAGTTCTCAACCACGTTGATTTGCTTCAATCTGGATTGGATTTGGGGTTTGCAGGCCTTTTCAAAAGGGTCTGCTTTCCTAAAATGAATTAGTGGTATATCTGAGCAGAGACTTATGTACTACAGGTGTGATAACTATCTATGCCTTTGTAAAGTGCTGCACAAAACCACTTCAAAATCTCATTGTTGACCAATTTGACCTCAAATCAGGTAGGACTACCCGCTGAACTTAAGCATATCAATA

>Lact132GEO_KX897731
TCGCTGANTCAAAGTCTGCACGCCCGAGTGTGTCCTCTCACATAATAATCCATATCACCCTTTGTGCATCGCCGCGTGAGCACCCTTTGGGATCATCTCGGAGGGGGCTCGCGTTTTCACACAAACCCCCCTTTTAAAAGTGTAGAATGACCTCATTTATGCGCTAACACGCAATCAATACAACTTTCAACAACGGATCTCTTGGCTCTCGCATCGATGAAGAACGCAGCGAAATGCGATACGTAATGTGAATTGCAGAATTCAGTGAATCATCGAATCTTTGAACGCACCTTGCGCCCCTTGGTATTCCGAGGGGCACACCCGTTTGAGTGTCGTGAAAACCTCAACCTCCTTGGTTTCTTCTGGAGACCAAAGGCAGGCTTGGACTTTGGAGGCCCTTGCTGGAACCTCTCTCTTTTGAAGGCCAGCTCCTCTTAAACGAATTAGCAGGGTCCTCTTTGCCGATCCTCGACGTGTGATAAGATGTTTCCATGTCTTGGTTTCTGGCTCTGTCACTTTTGGGACCCGCTTCTAACCGTCTTGACCTTGCATCGAGACAATGTTCGAGCATGTCTCCCTTCTCGGGAAGCTCCCTCGACCCCACGAACCC

>Lact133GEO_KX897732
GTGAGGGGCATGTGAGGGCTGTCGCTGACTCAAAGTCGTGCACGCCCGAGTGTGTCCTCTCACATAATAATCCATCTCACCCTTTGTGCATCGCCGCGTGAGCACCCTTTGGGATCATCTCGGAGGGGGCTCGCGTTTTCACACAAACCCCCCTTTTAAAAGTGTAGAATGACCTCATTTATGCGCTAACACGCAATCAATACAACTTTCAACAACGGATCTCTTGGCTCTCGCATCGATGAAGAACGCAGCGAAATGCGATACGTAATGTGAATTGCAGAATTCAGTGAATCATCGAATCTTTGAACGCACCTTGCGCCCCTTGGTATTCCGAGGGGCACACCCGTTTGAGTGTCGTGAAAACCTCAACCTCCTCGGTTTCTTCTGGAGACCAAAGGCAGGCTTGGACTTTGGAGGCCCTTGCTGGAACCTCTCTCTTTTGAAGGCCAGCTCCTCTTAAACGAATTAGCAGGGTCCTCTTTGCCGATCCTCGACGTGTGATAAGATGTTTCCATGTCTTGGTTTCTGGCTCTGTCACTTTTGGGACCCGCTTCTAACCGTCTTGACCTTGCATCGAGACAATGTTCGAGCATGTCTCCCTTCTCGGGAAGCTCCCTCGACCCCACGAACCCTTGACCTCAAATCGGGTGAGACTACCCGCTGAACTTAAGCATATCAATAAGCGGAGGAAAAGAAACTAACAAGGATTCCCCTAGTAACTGCGAGTGAAGCGGGAAAAGCTCAAATTTAAAATCTGGCGGTCTTTGGCCGTCCGAGTTGTAATTTAGAGAAGCGTCTTCCGCGCTGGACCGTGTACAAA

>Lact134GEO_KX897733
TCGCTGACTCAAAGTCGTGCACGCCCGAGTGTGTCCTCTCACATAATAATCCATCTCACCCTTTGTGCATCGCCGCGTGAGCACCCTTTGGGATCATCTCGGAGGGGGCTCGCGTTTTCACACAAACCCCCCTTTTAAAAGTGTAGAATGACCTCATTTATGCGCTAACACGCAATCAATACAACTTTCAACAACGGATCTCTTGGCTCTCGCATCGATGAAGAACGCAGCGAAATGCGATACGTAATGTGAATTGCAGAATTCAGTGAATCATCGAATCTTTGAACGCACCTTGCGCCCCTTGGTATTCCGAGGGGCACACCCGTTTGAGTGTCGTGAAAACCTCAACCTCCTCGGTTTCTTCTGGAGACCAAAGGCAGGCTTGGACTTTGGAGGCCCTTGCTGGAACCTCTCTCTTTTGAAGGCCAGCTCCTCTTAAACGAATTAGCAGGGTCCTCTTTGCCGATCCTCGACGTGTGATAAGATGTTTCCATGTCTTGGTTTCTGGCTCTGTCACTTTTGGGACCCGCTTCTAACCGTCTTGACCTTGCATCGAGACAATGTTCGAGCATGTCTCCCTTCTCGGGAAGCTCCCTCGACCCCACGAACCC

>Lact135GEO_KX897734
TCGCTGACTCAAAGTCGTGCACGCCCGAGTGTGTCCTCTCACATAATAATCCATCTCACCCTTTGTGCATCGCCGCGTGAGCACCCTTTGGGATCATCTCGGAGGGGGCTCGCGTTTTCACACAAACCCCCCTTTTAAAAGTGTAGAATGACCTCATTTATGCGCTAACACGCAATCAATACAACTTTCAACAACGGATCTCTTGGCTCTCGCATCGATGAAGAACGCAGCGAAATGCGATACGTAATGTGAATTGCAGAATTCAGTGAATCATCGAATCTTTGAACGCACCTTGCGCCCCTTGGTATTCCGAGGGGCACACCCGTTTGAGTGTCGTGAAAACCTCAACCTCCTCGGTTTCTTCTGGAGACCAAAGGCAGGCTTGGACTTTGGAGGCCCTTGCTGGAACCTCTCTCTTTTGAAGGCCAGCTCCTCTTAAACGAATTAGCAGGGTCCTCTTTGCCGATCCTCGACGTGTGATAAGATGTTTCCATGTCTTGGTTTCTGGCTCTGTCACTTTTGGGACCCGCTTCTAACCGTCTTGACCTTGCATCGAGACAATGTTCGAGCATGTCTCCCTTCTCGGGAAGCTCCCTCGACCCCACGAACCC

>Lact136GEO_KX897735
TCGCTGACTCAAAGTCGTGCACGCCCGAGTGTGTCCTCTCACATAATAATCCATCTCACCCTTTGTGCATCGCCGCGTGAGCACCCTTTGGGATCATCTCGGAGGGGGCTCGCGTTTTCACACAAACCCCCCTTTTAAAAGTGTAGAATGACCTCATTTATGCGCTAACACGCAATCAATACAACTTTCAACAACGGATCTCTTGGCTCTCGCATCGATGAAGAACGCAGCGAAATGCGATACGTAATGTGAATTGCAGAATTCAGTGAATCATCGAATCTTTGAACGCACCTTGCGCCCCTTGGTATTCCGAGGGGCACACCCGTTTGAGTGTCGTGAAAACCTCAACCTCCTCGGTTTCTTCTGGAGACCAAAGGCAGGCTTGGACTTTGGAGGCCCTTGCTGGAACCTCTCTCTTTTGAAGGCCAGCTCCTCTTAAACGAATTAGCAGGGTCCTCTTTGCCGATCCTCGACGTGTGATAAGATGTTTCCATGTCTTGGTTTCTGGCTCTGTCACTTTTGGGACCCGCTTCTAACCGTCTTGACCTTGCATCGAGACAATGTTCGAGCATGTCTCCCTTCTCGGGAAGCTCCCTCGACCCCACGAACCC

>Lact137GEO_KX897736
TGTGAGGGGCATGTGAGGGCTGTCGCTGACTCAAAGTCGTGCACGCCCGAGTGTGTCCTCTCACATAATAATCCATATCACCCTTTGTGCATCGCCGCGTGAGCACCCTTTGGGATCATCTCGGAGGGGGCTCGCGTTTTCACACAAACCCCCCTTTTAAAAGTGTAGAATGACCTCATTTATGCGCTAACACGCAATCAATACAACTTTCAACAACGGATCTCTTGGCTCTCGCATCGATGAAGAACGCAGCGAAATGCGATACGTAATGTGAATTGCAGAATTCAGTGAATCATCGAATCTTTGAACGCACCTTGCGCCCCTTGGTATTCCGAGGGGCACACCCGTTTGAGTGTCGTGAAAACCTCAACCTCCTNGGTTTCTTCTGGAGACCAAAGGCAGGCTTGGACTTTGGAGGCCCTTGCTGGAACCTCTCTCTTTTGAAGGCCAGCTCCTCTTAAACGAATTAGCAGGGTCCTCTTTGCCGATCCTCGACGTGTGATAAGATGTTTCCATGTCTTGGTTTCTGGCTCTGTCACTTTTGGGACCCGCTTCTAACCGTCTTGACCTTGCATCGAGACAATGTTCGAGCATGTCTCCCTTCTCGGGAAGCTCCCTCGACCCCACGAACCCTTGACCTCAAATCGGGTGAGACTACCCGCTGAACTTAAGCATATCAATAAGCGGAGGAAAAGAAACTAACAAGGATTCCCCTAGTAACTGCGAGTGAAGCGGGAAAAGCTCAAATTTAAAATCTGGCGGTCTTTGGCCGTCCGAGTTGTAATTTAGAGAAGCGTCTTCCGCGCTGGACCGTGTACAA

>Lact138GEO_KX897737
GGTCAAATGTGAGGGGCATGTGAGGGCTGTCGCTGACTCAAAGTCGTGCACGCCCGAGTGTGTCCTCTCACATAATAATCCATATCACCCTTTGTGCATCGCCGCGTGAGCACCCTTTGGGATCATCTCGGAGGGGGCTCGCGTTTTCACACAAACCCCCCTTTTAAAAGTGTAGAATGACCTCATTTATGCGCTAACACGCAATCAATACAACTTTCAACAACGGATCTCTTGGCTCTCGCATCGATGAAGAACGCAGCGAAATGCGATACGTAATGTGAATTGCAGAATTCAGTGAATCATCGAATCTTTGAACGCACCTTGCGCCCCTTGGTATTCCGAGGGGCACACCCGTTTGAGTGTCGTGAAAACCTCAACCTCCTNGGTTTCTTCTGGAGACCAAAGGCAGGCTTGGACTTTGGAGGCCCTTGCTGGAACCTCTCTCTTTTGAAGGCCAGCTCCTCTTAAACGAATTAGCAGGGTCCTCTTTGCCGATCCTCGACGTGTGATAAGATGTTTCCATGTCTTGGTTTCTGGCTCTGTCACTTTTGGGACCCGCTTCTAACCGTCTTGACCTTGCATCGAGACAATGTTCGAGCATGTCTCCCTTCTCGGGAAGCTCCCTCGACCCCACGAACCCTTGACCTCAAATCGGGTGAGACTACCCGCTGAACTTAAGCATATCAATAAGCGGAGGAAAAGAAACTAACAAGGATTCCCCTAGTAACTGCGAGTGAAGCGGGAAAAGCTCAAATTTAAAATCTGGCGGTCTTTGGCCGTCCGAGTTGTAATTTAGAGAAGCGTCTTCCGCGCTGGACCGTGTACCA

>Pax038GEO_KX897738
AGCGAGCGAAGCTTGCAGAAGCATTAGAGATCGTCGCTGGCCTTTGGAAACGAAGGCATGTGCACGTCTCGACCCTCTGCTCGGTCCTCGTTCTCTTTCCTTTCGTAAATCTTTGACACCCGTGCACCTCTTGTAGGTCCCTGAGAGGGGACCTATGTCTTCATAAACTCTTCGTATGTCCAGGAATGTATCTAAAGCGTCGACCGGCTTGGCTGAACGTCCAGTCGGCGACGGTAAAGAACGTAATACAACTTTCAGCAACGGATCTCTTGGCTCTCGCATCGATGAAGAACGCAGCGAATTGCGATAAGTAATGTGAATTGCAGATTTTCAGTGAATCATCGAATCTTTGAACGCACCTTGCGCTCCTTGGTATTCCGAGGAGCATGCCTGTTTGAGTGTCATTTAATTCTCAACCATCCCTCGATTGATTTTTT

>Pax039GEO_KX897739
AGCGAGCGAAGCTTGCAGAAGCATTAGAGATCGTCGCTGGCCTTTGGAAACGAAGGCATGTGCACGTCTCGACCCTCTGCTCGGTCCTCGTTCTCTTTCCTTTCGTAAATCTTTGACACCCGTGCACCTCTTGTAGGTCCCTGAGAGGGGACCTATGTCTTCATAAACTCTTCGTATGTCCAGGAATGTATCTAAAGCGTCGACCGGCTTGGCTGAACGTCCAGTCGGCGACGGTAAAGAACGTAATACAACTTTCAGCAACGGATCTCTTGGCTCTCGCATCGATGAAGAACGCAGCGAATTGCGATAAGTAATGTGAATTGCAGATTTTCAGTGAATCATCGAATCTTTGAACGCACCTTGCGCTCCTTGGTATTCCGAGGAGCATGCCTGTTTGAGTGTCATTTAATTCTCAACCATCCCTCGATTGATTTTTT

>Pax040GEO_KX897740
AGCGAGCGAAGCTTGCAGAAGCATTAGAGATCGTCGCTGGCCTTTGGAAACGAAGGCATGTGCACGTCTCGACCCTCTGCTCGGTCCTCGTTCTCTTTCCTTTCGTAAATCTTTGACACCCGTGCACCTCTTGTAGGTCCCTGAGAGGGGACCTATGTCTTCATAAACTCTTCGTATGTCCAGGAATGTATCTAAAGCGTCGACCGGCTTGGCTGAACGTCCAGTCGGCGACGGTAAAGAACGTAATACAACTTTCAGCAACGGATCTCTTGGCTCTCGCATCGATGAAGAACGCAGCGAATTGCGATAAGTAATGTGAATTGCAGATTTTCAGTGAATCATCGAATCTTTGAACGCACCTTGCGCTCCTTGGTATTCCGAGGAGCATGCCTGTTTGAGTGTCATTTAATTCTCAACCATCCCTCGATTGATTTTTT

>Pax041GEO_KX897741
AGCGAGCGAAGCTTGCAGAAGCATTAGAGATCGTCGCTGGCCTTTGGAAACGAAGGCATGTGCGCGTCTCGACCCTCTGCTCGGTCCTCGTTCTCTTTCCTTTCGTAAATCTTTGACACCCGTGCACCTCTTGTAGGTCCCTGAGAGGGGACCTATGTCTTCATAAACTCTTCGTATGTCCAGGAATGTATCTAAAGCGTCGACCGGCTTGGCTGAACGTCCAGTCGGCGACGGTAAAGAACGTAATACAACTTTCAGCAACGGATCTCTTGGCTCTCGCATCGATGAAGAACGCAGCGAATTGCGATAAGTAATGTGAATTGCAGATTTTCAGTGAATCATCGAATCTTTGAACGCACCTTGCGCTCCTTGGTATTCCGAGGAGCATGCCTGTTTGAGTGTCATTTAATTCTCAACCATCCCTCGATTGATTTTTT

>Pax042GEO_KX897742
AGCGAGCGAAGCTTGCAGAAGCATTAGAGATCGTCGCTGGCCTTTGGAAACGAAGGCATGTGCGCGTCTCGACCCTCTGCTCGGTCCTCGTTCTCTTTCCTTTCGTAAATCTTTGACACCCGTGCACCTCTTGTAGGTCCCTGAGAGGGGACCTATGTCTTCATAAACTCTTCGTATGTCCAGGAATGTATCTAAAGCGTCGACCGGCTTGGCTGAACGTCCAGTCGGCGACGGTAAAGAACGTAATACAACTTTCAGCAACGGATCTCTTGGCTCTCGCATCGATGAAGAACGCAGCGAATTGCGATAAGTAATGTGAATTGCAGATTTTCAGTGAATCATCGAATCTTTGAACGCACCTTGCGCTCCTTGGTATTCCGAGGAGCATGCCTGTTTGAGTGTCATTTAATTCTCAACCATCCCTCGATTGATTTTTT

>Pax043GEO_KX897743
AGCGAGCGAAGCTTGCAGAAGCATTAGAGATCGTCGCTGGCCTTTGGAAACGAAGGCATGTGCGCGTCTCGACCCTCTGCTCGGTCCTCGTTCTCTTTCCTTTCGTAAATCTTTGACACCCGTGCACCTCTTGTAGGTCCCTGAGAGGGGACCTATGTCTTCATAAACTCTTCGTATGTCCAGGAATGTATCTAAAGCGTCGACCGGCTTGGCTGAACGTCCAGTCGGCGACGGTAAAGAACGTAATACAACTTTCAGCAACGGATCTCTTGGCTCTCGCATCGATGAAGAACGCAGCGAATTGCGATAAGTAATGTGAATTGCAGATTTTCAGTGAATCATCGAATCTTTGAACGCACCTTGCGCTCCTTGGTATTCCGAGGAGCATGCCTGTTTGAGTGTCATTTAATTCTCAACCATCCCTCGATTGATTTTTT

>Pax044GEO_KX897744
AGCGAGCGAAGCTTGCAGAAGCATTAGAGATCGTCGCTGGCCTTTGGAAACGAAGGCATGTGCACGTCTCGACCCTCTGCTCGGTCCTCGTTCTCTTTCCTTTCGTAAATCTTTGACACCCGTGCACCTCTTGTAGGTCCCTGAGAGGGGACCTATGTCTTCATAAACTCTTNGTATGTCCAGGAATGTATCTAAAGCGTCGACCGGCTTGGCTGAACGTCCAGTCGGCGACGGTAAAGAACGTAATACAACTTTCAGCAACGGATCTCTTGGCTCTCGCATCGATGAAGAACGCAGCGAATTGCGATAAGTAATGTGAATTGCAGATTTTCAGTGAATCATCGAATCTTTGAACGCACCTTGCGCTCCTTGGTATTCCGAGGAGCATGCCTGTTTGAGTGTCATTTAATTCTCAACCATCCCTCGATTGATTTTTT

>Pax045GEO_KX897745
AGCGAGCGAAGCTTGCAGAAGCATTAGAGATCGTCGCTGGCCTTTGGAAACGAAGGCATGTGCACGTCTCGACCCTCTGCTCGGTCCTCGTTCTCTTTCCTTTCGTAAATCTTTGACACCCGTGCACCTCTTGTAGGTCCCTGAGAGGGGACCTATGTCTTCATAAACTCTTCGTATGTCCAGGAATGTATCTAAAGCGTCGACCGGCTTGGCTGAACGTCCAGTCGGCGACGGTAAAGAACGTAATACAACTTTCAGCAACGGATCTCTTGGCTCTCGCATCGATGAAGAACGCAGCGAATTGCGATAAGTAATGTGAATTGCAGATTTTCAGTGAATCATCGAATCTTTGAACGCACCTTGCGCTCCTTGGTATTCCGAGGAGCATGCCTGTTTGAGTGTCATTTAATTCTCAACCATCCCTCGATTGATTTTTT

>Pax046GEO_KX897746
AGCGAGCGAAGCTTGCAGAAGCATTAGAGATCGTCGCTGGCCTTTGGAAACGAAGGCATGTGCACGTCTCGACCCTCTGCTCGGTCCTCGTTCTCTTTCCTTTCGTAAATCTTTGACACCCGTGCACCTCTTGTAGGTCCCTGAGAGGGGACCTATGTCTTCATAAACTCTTCGTATGTCCAGGAATGTATCTAAAGCGTCGACCGGCTTGGCTGAACGTCCAGTCGGCGACGGTAAAGAACGTAATACAACTTTCAGCAACGGATCTCTTGGCTCTCGCATCGATGAAGAACGCAGCGAATTGCGATAAGTAATGTGAATTGCAGATTTTCAGTGAATCATCGAATCTTTGAACGCACCTTGCGCTCCTTGGTATTCCGAGGAGCATGCCTGTTTGAGTGTCATTTAATTCTCAACCATCCCTCGATTGATTTTTT

>Pax047GEO_KX897747
GGGAGGACGAGCGAGCGAAGCTTGCAAAGCATTAGAGATCGTCGCTGGCCTTTGGAAACGAAGGCATGTGCGCGTCTCGACCCTCTGCTCGGTCCTCGTTCTCTTTCCTTTCGTAAATCTTTGACACCCGTGCACCTCTTGTAGGTCCCTGAGAGGGGACCTATGTCTTCATAAACTCTTCGTATGTCCAGGAATGTATCTAAAGCGTCGACCGGCTTGGCTGAACGTCCAGTCGGCGACGGTAAAGAACGTAATACAACTTTCAGCAACGGATCTCTTGGCTCTCGCATCGATGAAGAACGCAGCGAATTGCGATAAGTAATGTGAATTGCAGATTTTCAGTGAATCATCGAATCTTTGAACGCACCTTGCGCTCCTTGGTATTCCGAGGAGCATGCCTGTTTGAGTGTCATTTAATTCTCAACCATCCCTCGATTGATTTTTTTCAGGTTTGGCTGATTTTGGGACTGCCGGCAACCGGATCGGGTCCTTGGTCTCCTCAAAACTTAACGGGGGTGACCCCCCCGTGCTGACGGCCTTCACTGATAATGATCTCGGGCTGAGTACGGGCGTCCGTTCGGCGCTTCTATTCTCAAAGACAAATATATCGAAACTTGCCTCATCAGTAGGACTACCTGATTACATATCTATAACGGAGAAAAAACTAACAGGATTCCCCTTACTGCAGTGAACGGGATGAGCTCACATTGTTCTGGCGGCTTCGGCCGTCCGAATCTATAAACTCTCCCGCTGGACGGT

>Pax048GEO_KX897748
AGCGAGCGAAGCTTGCAGAAGCATTAGAGATCGTCGCTGGCCTTTGGAAACGAAGGCATGTGCGCGTCTCGACCCTCTGCTCGGTCCTCGTTCTCTTTCCTTTCGTAAATCTTTGACACCCGTGCACCTCTTGTAGGTCCCTGAGAGGGGACCTATGTCTTCATAAACTCTTCGTATGTCCAGGAATGTATCTAAAGCGTCGACCGGCTTGGCTGAACGTCCAGTCGGCGACGGTAAAGAACGTAATACAACTTTCAGCAACGGATCTCTTGGCTCTCGCATCGATGAAGAACGCAGCGAATTGCGATAAGTAATGTGAATTGCAGATTTTCAGTGAATCATCGAATCTTTGAACGCACCTTGCGCTCCTTGGTATTCCGAGGAGCATGCCTGTTTGAGTGTCATTTAATTCTCAACCATCCCTCGATTGATTTTTT

>Pax049GEO_KX897749
ATTGGATCCGAGGGGAGGACGAGCGAGCGAAGCTTGCAGAAGCATTAGAGATCGTCGCTGGCCTTTGGAAACGAAGGCATGTGCGCGTCTCGACCCTCTGCTCGGTCCTCGTTCTCTTTCCTTTCGTAAATCTTTGACACCCGTGCACCTCTTGTAGGTCCCTGAGAGGGGACCTATGTCTTCATAAACTCTTCGTATGTCCAGGAATGTATCTAAAGCGTCGACCGGCTTGGCTGAACGTCCAGTCGGCGACGGTAAAGAACGTAATACAACTTTCAGCAACGGATCTCTTGGCTCTCGCATCGATGAAGAACGCAGCGAATTGCGATAAGTAATGTGAATTGCAGATTTTCAGTGAATCATCGAATCTTTGAACGCACCTTGCGCTCCTTGGTATTCCGAGGAGCATGCCTGTTTGAGTGTCATTTAATTCTCAACCATCCCTCGATTGATTTTTTTCGAGGTTTGGCTTGGATTTTGGGAGCTGCCGGCGACCGGATCGGGTCCTTGGCTCTCCTCAAAGGCATTAGCGACGGTGGTGTGACCTCCCCCGTGCATGAACGGCCTTCGACGTGATAATGATCGTCGTGGGCTGGAGTGCTAGCGGGCGTCGCGCTCGGTGCTTCTTATTCTCGTCGAAGGACGAAATATATCGAAACTTGACCTCAAATCAGGTAGGACTACCCGCTGAACTTACATATCAATAACCGGAGGAAAAGAAACTAACAAGGATTCCCCTAGTAACTGCGAGTGAAGGGGGATGAGCTCAAATTTTGAATCTGGCGGTCTTCTGGCCGTCCGAGTTGTAATCTAGAGAAGCGTCTTCCGCGCTGGACCGTGACA

>Pax050GEO_KX897750
GAGGACGAGCGAGCGAAGCTTGCAGAAGCATTAGAGATCGTCGCTGGCCTTTGGAAACGAAGGCATGTGCGCGTCTCGACCCTCTGCTCGGTCCTCGTTCTCTTTCCTTTCGTAAATCTTTGACACCCGTGCACCTCTTGTAGGTCCCTGAGAGGGGACCTATGTCTTCATAAACTCTTCGTATGTCCAGGAATGTATCTAAAGCGTCGACCGGCTTGGCTGAACGTCCAGTCGGCGACGGTAAAGAACGTAATACAACTTTCAGCAACGGATCTCTTGGCTCTCGCATCGATGAAGAACGCAGCGAATTGCGATAAGTAATGTGAATTGCAGATTTTCAGTGAATCATCGAATCTTTGAACGCACCTTGCGCTCCTTGGTATTCCGAGGAGCATGCCTGTTTGAGTGTCATTTAATTCTCAACCATCCCTCGATTGATTTTTTTCGAGGTTTGGCTTGGATTTTGGGAGCTGCCGGCGACCGGATCGGGTCCTTGGCTCTCCTCAAAAGCATTAGCGACGGTGGGGGGACCTCCCCCGTGCATGAACGGCCTTCGACGTGATAATGATCGTCGTGGGCTGGAGTGCTAGCGGGCGTCGCGTTCGGTGCTTCTTATTCATCTCGAAAGACGAAATATATCAAACTTGACCTGACATCAGGTAGGACTACCCGCTGAANTTAAGCATATCAATAAGCGGAGGAAAAGAAACTAACAAGGATTCCCCTNGTAACTGCGAGTGAAGGGGGATGAGCTAAATTTTGAATCTGGCGGTCTTCTGGCCGTCCGAGTTGTAATCTATAGAAACGCTTCCTCGCTGGACCGTGTACAAATGTTCCTGA

>Pax051GEO_KX897751
ATTGGATCGAGGGAGGACGAGCGAGCGAAGTTTGCGGAAGTGTTTAGAGATTCGTAGCTGGCCTTTTGGAAACGAAGGCATGTGCACGTCTCGACCCTCTGCTTAGTCCTCGTTCTCTTTCCTTTCGTAAATCTTTGACACCCGTGCACCTCTTGTAGGTCCCTGCGAGGGGACCTATGTCTTCATAAACTCTTCGTATGTCCAGGAATGTATCTGAAGCGTCGTCCAGTCGGCGACGGTAAAGAAATGTAATACAACTTTCAGCAACGGATCTCTTGGCTCTCGCATCGATGAAGAACGCAGCGAATTGCGATAAGTAATGTGAATTGCAGATTTTCAGTGAATCATCGAATCTTTGAACGCACCTTGCGCTCCTTGGTATTCCGAGGAGCATGCCTGTTTGAGTGTCATTTAATTCTCAACCGTCCCTCGATTGATTTTCGAGGGTTTGGCTTGGACTTTGGGAGCTGCCGGCGACCGATCGGGTCTTCGGCTCTCCTCAAAAGCATTAGCGACGGCGGTGTGACCTCCCCCGTGCACGAACGGCCTTCGACGTGATAATGATCGTCGTGGGCTGGAGTGCTAGCGGGCGTCGTGTCGCGTTCGGCGCTTCTAATTCTCGTCGAAAGACGAAATGTATCGAAACTTGACCTCAAATCAGGTAGGACTACCCGCTGAACTTAAGCATATCAATAAGCGGAGGAAAAGAAACTAACAAGGATTCCCCTAGTAACTGCGAGTGAAGCGGGACGAGCTCAAATTTTGAATCTGGCGGTCTTCTGGCCGTCCGAGTTGTAATCTAGAGAAGCGTCTTCCGCGCTGGACCGTGTAC

>Pax052GEO_KX897752
ATTGGATCGAGGGGAGGACGAGCGAGCGAAGTTTGCGGAAGTGTTTAGAGATTCGTAGCTGGCCTTTTGGAAACGAAGGCATGTGCACGTCTCGACCCTCTGCTTAGTCCTCGTTCTCTTTCCTTTCGTAAATCTTTGACACCCGTGCACCTCTTGTAGGTCCCTGCGAGGGGACCTATGTCTTCATAAACTCTTCGTATGTCCAGGAATGTATCTGAAGCGTCGTCCAGTCGGCGACGGTAAAGAAATGTAATACAACTTTCAGCAACGGATCTCTTGGCTCTCGCATCGATGAAGAACGCAGCGAATTGCGATAAGTAATGTGAATTGCAGATTTTCAGTGAATCATCGAATCTTTGAACGCACCTTGCGCTCCTTGGTATTCCGAGGAGCATGCCTGTTTGAGTGTCATTTAATTCTCAACCGTCCCTCGATTGATTTTCGAGGGTTTGGCTTGGACTTTGGGAGCTGCCGGCGACCGATCGGGTCTTCGGCTCTCCTCAAAAGCATTAGCGACGGCGGTGTGACCTCCCCCGTGCACGAACGGCCTTCGACGTGATAATGATCGTCGTGGGCTGGAGTGCTAGCGGGCGTCGTGTCGCGTTCGGCGCTTCTAATTCTCGTCGAAAGACGAAATGTATCGAAACTTGACCTCAAATCAGGTAGGACTACCCGCTGAACTTAAGCATATCAATAAGCGGAGGAAAAGAAACTAACAAGGATTCCCCTAGTAACTGCGAGTGAAGCGGGACGAGCTCAAATTTTGAATCTGGCGGTCTTCTGGCCGTCCGAGTTGTAATCTAGAGAAGCGTCTTCCGCGCTGGACCGTGTACA

>Pez011GEO_KX897753
GACTTTCAGTTTTTTATATCCATTGTTTACCTACCATGTTGCTTCCACTGGACGTGTTTTACTTTAAGTAAGACCTTTTGCTTGTGTGAATAACTCAAGTCAGAGAGTTGCTAGTGGCAAGACTATCTACTAAAACTTAATTGAAAATACTTTTGTCTGAATCTTTTGCTTTAATGAAATAAAACTTTCAACAACGGATCTCTAGGCTCTTGCATCGATGAAGAACGCAGTGAAATGCGATAAGTAATGTGAATTGCAGAATCTCGTGAATCATCGAATCTTTGAACGCACATTGCGCCCTATGGTATTCCATAGGGCATGCCTGTCTGAGCGTCAGCTCCCACACACTCAAGTATCTTTAAGATTTCTTGGACTGATTTGTAGAGGTGTCTTGCTTGAAGAGACACCCTCCAAAAATTAATAGGCAGTATGGTTTATACATGGACCAGACGTAATAATAATAAAATCGTTTGTTCAGGTATGAGTCTACTTGCCTTAACCCACCCATTTCTTTGCTTGGGTGACCTCAGATCAGGTAGGGATACCCGCTGAACTTAAGCATATCAATAAGCGGAGGAAAAGAAACCAACAGGGATTGCCCCAG

>Pez012GEO_KX897754
ACTTTCAGTTTTTTATATCCATTGTTTACCTACCATGTTGCTTCCACTGGACGTGTTTTACTTTAAGTAAGACCTTTTGCTTGTGTGAATAACTCAAGTCAGAGAGTTGCTAGTGGCAAGACTATCTACTAAAACTTAATTGAAAATACTTTTGTCTGAATCTTTTGCTTTAATGAAATAAAACTTTCAACAACGGATCTCTAGGCTCTTGCATCGATGAAGAACGCAGTGAAATGCGATAAGTAATGTGAATTGCAGAATCTCGTGAATCATCGAATCTTTGAACGCACATTGCGCCCTATGGTATTCCATAGGGCATGCCTGTCTGAGCGTCAGCTCCCACACACTCAAGTATCTTTAAGATTTCTTGGACTGATTTGTAGAGGTGTCTTGCTTGAAGAGACACCCTCCAAAAATTAATAGGCAGTATGGTTTATACATGGACCAGACGTAATAATAATAAAATCGTTTGTTCAGGTATGAGTCTACTTGCCTTAACCCACCCATTTCTTTGCTTGGGTGACCTCAGATCAGGTAGGGATACCCGCTGAACTTAAGCATATCAATAAGCGGAGGAAAAGAAACCAACAGGGATTGCCCCAG

>Pez013GEO_KX897755
TTTCAGTTTTTTATATCCATTGTTTACCTACCATGTTGCTTCCACTGGACGTGTTTTACTTTAAGTAAGACCTTTTGCTTGTGTGAATAACTCAAGTCAGAGAGTTGCTAGTGGCAAGACTATCTACTAAAACTTAATTGAAAATACTTTTGTCTGAATCTTTTGCTTTAATGAAATAAAACTTTCAACAACGGATCTCTAGGCTCTTGCATCGATGAAGAACGCAGTGAAATGCGATAAGTAATGTGAATTGCAGAATCTCGTGAATCATCGAATCTTTGAACGCACATTGCGCCCTATGGTATTCCATAGGGCATGCCTGTCTGAGCGTCAGCTCCCACACACTCAAGTATCTTTAAGATTTCTTGGACTGATTTGTAGAGGTGTCTTGCTTGAAGAGACACCCTCCAAAAATTAATAGGCAGTATGGTTTATACATGGACCAGACGTAATAATAATAAAATCGTTTGTTCAGGTATGAGTCTACTTGCCTTAACCCACCCATTTCTTTGCTTGGGTGACCTCAGATCAGGTAGGGATACCCGCTGAACTTAAGCATATCAATAAGCGGAGGAAAAGAAACCAACAGGGATTGCCCCAG

>Pez014GEO_KX897756
CGAGTTTTTTATATCCAATTGTTTACCTACCATGTTGCTTCCACTGGACGTGTTTTACTTTAAGTAAGACCTTTTGCTTGTGTGAATAACTCAAGTCAGAGAGTTGCTAGTGGCAAGACTATCTACTAAAACTTAATTGAAAATACTTTTGTCTGAATCTTTTGCTTTAATGAAATAAAACTTTCAACAACGGATCTCTAGGCTCTTGCATCGATGAAGAACGCAGTGAAATGCGATAAGTAATGTGAATTGCAGAATCTCGTGAATCATCGAATCTTTGAACGCACATTGCGCCCTATGGTATTCCATAGGGCATGCCTGTCTGAGCGTCAGCTCCCACACACTCAAGTATCTTTAAGATTTCTTGGACTGATTTGTAGAGGTGTCTTGCTTGAAGAGACACCCTCCAAAAATTAATAGGCAGTATGGTTTATACATGGACCAGACGTAATAATAATAAAATCGTTTGTTCAGGTATGAGTCTACTTGCCTTAACCCACCCATTTCTTTGCTTGGGTGACCTCAGATCAGGTAGGGATACCCGCTGAACTTAAGCATATCAATAAGCGGAGGAAAAGAAACCAACAGGGATTGCCCCAGTTAACCGGGCGA

>Pez015GEO_KX897757
GAGTTTTTTATATCCAATTGTTTACCTACCATGTTGCTTCCACTGGACGTGTTTTACTTTAAGTAAGACCTTTTGCTTGTGTGAATAACTCAAGTCAGAGAGTTGCTAGTGGCAAGACTATCTACTAAAACTTAATTGAAAATACTTTTGTCTGAATCTTTTGCTTTAATGAAATAAAACTTTCAACAACGGATCTCTAGGCTCTTGCATCGATGAAGAACGCAGTGAAATGCGATAAGTAATGTGAATTGCAGAATCTCGTGAATCATCGAATCTTTGAACGCACATTGCGCCCTATGGTATTCCATAGGGCATGCCTGTCTGAGCGTCAGCTCCCACACACTCAAGTATCTTTAAGATTTCTTGGACTGATTTGTAGAGGTGTCTTGCTTGAAGAGACACCCTCCAAAAATTAATAGGCAGTATGGTTTATACATGGACCAGACGTAATAATAATAAAATCGTTTGTTCAGGTATGAGTCTACTTGCCTTAACCCACCCATTTCTTTGCTTGGGTGACCTCAGATCAGGTAGGGATACCCGCTGAACTTAAGCATATCAATAAGCGGAGGAAAAGAAACCAACAGGGATTGCCCCAGTTAACCGGCGA

>Pez016GEO_KX897758
TTTTTATATCCATTGTTTACCTACCATGTTGCTTCCACTGGACGTGTTTTACTTTAAGTAAGACCTTTTGCTTGTGTGAATAACTCAAGTCAGAGAGTTGCTAGTGGCAAGACTATCTACTAAAACTTAATTGAAAATACTTTTGTCTGAATCTTTTGCTTTAATGAAATAAAACTTTCAACAACGGATCTCTAGGCTCTTGCATCGATGAAGAACGCAGTGAAATGCGATAAGTAATGTGAATTGCAGAATCTCGTGAATCATCGAATCTTTGAACGCACATTGCGCCCTATGGTATTCCATAGGGCATGCCTGTCTGAGCGTCAGCTCCCACACACTCAAGTATCTTTAAGATTTCTTGGACTGATTTGTAGAGGTGTCTTGCTTGAAGAGACACCCTCCAAAAATTAATAGGCAGTATGGTTTATACATGGACCAGACGTAATAATAATAAAATCGTTTGTTCAGGTATGAGTCTACTTGCCTTAACCCACCCATTTCTTTGCTTGGGTGACCTCAGATCAGGTAGGGATACCCGCTGAACTTAAGCATATCAATAAGCGGAGGAAAAGAAACCAACAGGGATTGCCCCA

>Pez017GEO_KX897759
TGTTGTTATTTCCTTTGTTTACCTACCATGTTGCTTCCACTGGACGTGTTTTACTTTAAGTAAGACCTTTTGCTTGTGTGAATAACTCAAGTCAGAGAGTTGCTAGTGGCAAGACTATCTACTAAAACTTAATTGAAAATACTTTTGTCTGAATCTTTTGCTTTAATGAAATAAAACTTTCAACAACGGATCTCTAGGCTCTTGCATCGATGAAGAACGCAATGAAATGCGATAAGTAATGTGAATTGCAGAATCTCGTGAATCATCGAATCTTTGAACGCACATTGCGCCCTATGGTATTCCATAGGGCATGCCTGTCTGAGCGTCAGCTCCCACACACTCAAGTATCTTTAAGATTTCTTGGACTGATTTGTAGAGGTGTCTTGCTTGAAGAGACACCCTCCAAAAATTAATAGGCAGTATGGTTTATACATGGACCAGACGTAATAATAATAAAATCGTTTGTTCAGGTATGAGTCTACTTGCCTTAACCCACCCATTTCTTTGCTTGGGTGACCTCAGATCAGGTAGGGATACCCGCTGAACTTAAGCATATCAATAAGCGGAGGAAAAGAAACCAACAGGGATTGCCCCAGTAACCGGCGA

>Pez018GEO_KX897760
GAAACTTTCCAGTTTTTTATATCCAATTGTTTACCTACCATGTTGCTTCCACTGGACGTGTTTTACTTTAAGTAAGACCTTTTGCTTGTGTGAATAACTCAAGTCAGAGAGTTGCTAGTGGCAAGACTATCTACTAAAACTTAATTGAAAATACTTTTGTCTGAATCTTTTGCTTTAATGAAATAAAACTTTCAACAACGGATCTCTAGGCTCTTGCATCGATGAAGAACGCAGTGAAATGCGATAAGTAATGTGAATTGCAGAATCTCGTGAATCATCGAATCTTTGAACGCACATTGCGCCCTATGGTATTCCATAGGGCATGCCTGTCTGAGCGTCAGCTCCCACACACTCAAGTATCTTTAAGATTTCTTGGACTGATTTGTAGAGGTGTCTTGCTTGAAGAGACACCCTCCAAAAATTAATAGGCAGTATGGTTTATACATGGACCAGACGTAATAATAATAAAATCGTTTGTTCAGGTATGAGTCTACTTGCCTTAACCCACCCATTTCTTTGCTTGGGTGACCTCAGATCAGGTAGGGATACCCGCTGAACTTAAGCATATCAATAAGCGGAGGAAAAGAAACCAACAGGGATTGCCCCAG

>Pez019GEO_KX897761
TCTAAAAGTTTTTTATATCCCATTGTCTACCTACCATGTTGCTTCCACCGGACATGTTTTACCTTGTGTAAGACCTTTGACTTGTGTGAATAACTCAAGTCAGGGAGTTGCCGGTGGCAAGACCATCTACCAAAACTTGATTAAAGTACTTTGTCTGAATCTTTTGCTTCAATGAAATAAAACTTTCAACAACGGATCTCTAGGCTCTTGCATCGATGAAGAACGCAGTGAAATGCGATAAGTAATGTGAATTGCAGAATCTCGTGAATCATCGAATCTTTGAACGCACATTGCGCCCTATGGTATTCCGTAGGGCATGCCTGTCTGAGCGTCAGCTCCCACCCACTCAAGTATCTTTTTTTTCGGGATTCTTGGAATCATTTGGAGAGGTATCTTGTTACAGAGATGTCCTCCAGAAATTTATAGGCAGTATGGTTTGTACCTGAACCAGACGTAATAATAATAAAATCGTTTGTTTGGGAATAATTGTGCTTGCCTTAACCCACCCATTTTTTTTTATTTGGGTGACCTCAGATCAGGTAGGGATACCCGCTGAACTTAAGCATATCAATAAGCGGAGGAAAAGAAACCAACAGGGATTGCCCCGGTTAACCGGCGA

>Pez020GEO_KX897762
ACACTTTGTTAGTCTTGCCCTGGCTTCCGCGGATGTTACTTGAGAACCTTTGACTTGTGAACTCACCGATTGTGGACTCTACCCAACCTAATTTATCTTCTCTAAACAAAATTATCCGGCTTGATCAAATAACTTGATGCGATATCTTGTTGCAAATCCATCAACTTTAAAGTGCCTAGTTATTCCGATGGATGTCGTTAGCTCTCCCACCCTGCAATTATCTTTTTTTTCCGGATTCTTGGAATCATTTGGAGAGGTATCTTGTACGAGATGCCAAGTTCACGGCTAGGTTTGAGGGGCAAATAAATCTTCGCCTGGAATATTGGCTTGCCTTAACCCCCCTTTTTTATTTGGATCAATCAGGGATACCACTTAATATCAGCGGAGCGAGAAGAAACCAACGATTGGGGA

>Pez021GEO_KX897763
CTATTATTTTTTTAGTTTTCACTATTAAACCCCTTTGTCTACTTATACCATGTTGCTTCCACTGGACAGGTTGATTATGTTATTTTACATGTGTTACCCTTTAGCTTGATACTTTTTTTTGGTACAAGTTGAAGAGTTGCCAGTGGATGAAAATTAAACTAAAAACTTTTGAATAAAACTCTGTCTTAACTCTTTTTTATTGAAAAATAAAATAAAACTTTCAACAACGGATCTCTAGGCTCTTGCATCGATGAAGAACGCAGTAAAATGCGATAAGTAATGTGAATTGCAGATCTCGTGAATCATCGAATCTTTGAACGCACATTGCGCCCTATAGCATTCTGTAGGGCATGCCTGTCTGAGTATCATTATACCCACTCAGATCTTTGATTATTTTATATAGTCTTAGATTTGGATTTAATCAGAGAAGTAACCTATTTGAGTAGATTACTCTTTGGAAATATAAAGGCAGTTGTAGTGAAACCTATATTAAACGTGATATTGAAAAGTTTCGTTTAAAAGGACTGAATCTTTGACTTGCCTTTAACCCACTTAATTCTTTGGTTGACCTCAGATCAGGTAGGGATACCCGCTGAACTTAAGCATATCAATAAGCGGAGGAAAAGAAACCAACAGGGATTGCCCCAGTAACCGGCGA

>Pez022GEO_KX897764
GTTATATCGTTGTCTACCTACCATGTGCTTCCCCGGACTGTTTTACCTTGGGTAAACTTTACTTGGGTATGGAGTTGCCGGTGGGACCTCTACCAAAACTTATAAAGTACTTTGTCTGAATCTTTTGCTTCATGAAATAAAACTTTCAACAACGATCTCTAGGCTCTTGCATCATGAAGAACGCAGTGAAATGCGATAAGTAATGTGAATTGCAGAATCTCGTGAATCATCGAATCTTTGAACGCACATTGCGCCCTATGGTATTCCGTAGGGCATGCCTGTCTGAGCGTAGCTCCCACCCACTCAGTATCTTTTTTTTCCGGATTCTTGGAATCATTTGGAGAGGTATCTTGTCAAGATGTCCTCCAGAAATTTATAGGCAGTATGGTTTGTACCTGAACCACACGTAATAATAATAAAATCTTGTTTGGGAATAATTGTGCTTGCCTTAACCCACCCATTTTTTTTATTTTGGGTGACCTCAGATCAGGGGGGCCCGCTAATTAAGCATATCAATAACCGGAGGAAAAGAAACCAACAGGGATTGCCCCAG

>Tarz005GEO_KX897765
CGTTTGTTGAGCCCATTCTGTGTATCTTTACTTGTTGCTTCCCCCTGGGCCCGCCCCGGGGGGGAGGGAACCATAAACTCTGTTATCCTTGGAATCGGTCTGAAAACTGTTTTTCGTTAAACGTTAAAAACTTTCAACAACGGATCTCTTGGTTCTCCCATCGATGAAGAACGCAGCGAAATGCGATAAGTAGTGTGAATTGCAGAATTCAGTGAATCATCGAATCTTTGAACGCACATTGCGCCCCACGGTATTCCGCGGGGCATGCCTGTTCGAGCGTCATCAACACCGCTCAGGCCGGGGTTCCTTCAAGAAAGAAACCATCGGCTTGGTCTTGGGCCGGAGGGAACAGACACCCTCCGCCTGCAATGCAGTGGCAAACATCCGGCGTGGCAAGAGCGTGATAAACGAGTCAAAATCGCGATTGTCGACCGGAACGTTTGGCCGTAACCCCCACATTTGTATTTTTCCAGTTTGACCTCGGATCAGGTAGGGATACCCGCTGAACTTAAGCATATCAATAAGCGGAGGAAGAGAAACCAACAGGGATTGCCCCAGTTAACGGCGAA

>Tarz007GEO_KX897766
TCACGTTTGTTGAGCCCATTCTGTGTATCTTTACTTGTTGCTTCCCCCTGGGCCCGCCCCGGGGGGGAGGGAACCATAAACTCTGTTATCCTTGGAATCGGTCTGAAAACTGTTTTTCGTTAAACGTTAAAAACTTTCAACAACGGATCTCTTGGTTCTCCCATCGATGAAGAACGCAGCGAAATGCGATAAGTAGTGTGAATTGCAGAATTCAGTGAATCATCGAATCTTTGAACGCACATTGCGCCCCACGGTATTCCGCGGGGCATGCCTGTTCGAGCGTCATCAACACCGCTCAGGCCGGGGTTCCTTCAAGAAAGAAACCATCGGCTTGGTCTTGGGCCGGAGGGAACAGACACCCTCCGCCTGCAATGCAGTGGCAAACATCCGGCGTGGCAAGAGCGTGATAAACGAGTCAAAATCGCGATTGTCGACCGGAACGTTTGGCCGTAACCCCCACATTTGTATTTTTCCAGTTTGACCTCGGATCAGGTAGGGATACCCGCTGAACTTAAGCATATCAATAAGCGGAGGAAGAGAAACCAACAGGGATTGCCCCAGTTAAACGGCGA

>Tarz008GEO_KX897767
GTTGAGCCCATTCTGTGTATCTTTACTTGTTGCTTCCCCCTGGGCCCGCCCCGGGGGGGAGGGAACCATAAACTCTGTTATCCTTGGAATCGGTCTGAAAACTGTTTTTCGTTAAACGTTAAAAACTTTCAACAACGGATCTCTTGGTTCTCCCATCGATGAAGAACGCAGCGAAATGCGATAAGTAGTGTGAATTGCAAATTCAGTGAATCATCGAATCTTTGAACGCACATTGCGCCCCACGGTATTCCGCGGGGCATGCCTGTTCAGCGTCATCAACACCGCTCAGGCCGGGGTTCCTTCAAGAAAGAAACCATCGGCTTGGTCTTGGGCCGGAGGGAACAGACACCCTCCGCCTGCAATGCAGTGGCAAACATCCGGCGTGGCAAGAGCGTGATAAACGAGTCAAAATCGCGATTGTCACCGGAACGTTTGGCCGTAACCCCCACATTTGTATTTTTCCAGTTTGACCTCGGATCAGGTAGGGATACCCGCTGAACTTAAGCATATCAATAAGCGGAGGAAGAGAAACCAACAGGGATTGCCCCAGTAACGGCGA

>Tarz009GEO_KX897768
ATCACGTTTGTTGAGCCCATTCTGTGTATCTTTACTTGTTGCTTCCCCCTGGGCCCGCCCCGGGGGGGAGGGAACCATAAACTCTGTTATCCTTGGAATCGGTCTGAAAACTGTTTTTCGTTAAACGTTAAAAACTTTCAACAACGGATCTCTTGGTTCTCCCATCGATGAAGAACGCAGCGAAATGCGATAAGTAGTGTGAATTGCAGAATTCAGTGAATCATCGAATCTTTGAACGCACATTGCGCCCCACGGTATTCCGCGGGGCATGCCTGTTCGAGCGTCATCAACACCGCTCAGGCCGGGGTTCCTTCAAGAAAGAAACCATCGGCTTGGTCTTGGGCCGGAGGGAACAGACACCCTCCGCCTGCAATGCAGTGGCAAACATCCGGCGTGGCAAGAGCGTGATAAACGAGTCAAAATCGCGATTGTCGACCGGAACGTTTGGCCGTAACCCCCACATTTGTATTTTTCCAGTTTGACCTCGGATCAGGTAGGGATACCCGCTGAACTTAAGCATATCAATAAGCGGAGGAAGAGAAACCAACAGGGATTGCCCAGTAAACGGCGA

>Tarz010GEO_KX897769
TTTGTTGAGCCCATTCTGTGTATTTTTACTTGTTGCTTCCCCCTGGGCCCGCCCCGGGGGGGAGGGAACCATAAACTCTGTTATCCTTGGAATCGGTCTGAAAACTGTTTTTCGTTAAACGTTAAAAACTTTCAACAACGGATCTCTTGGTTCTCCCATCGATGAAGAACGCAGCGAAATGCGATAAGTAGTGTGAATTGCAGAATTCAGTGAATCATCGAATCTTTGAACGCACATTGCGCCCCACGGTATTCCGCGGGGCATGCCTGTTCGAGCGTCATCAACACCGCTCAGGCCGGGGTTCCTTCAAGAAAGAAACCATCGGCTTGGTCTTGGGCCGGAGGGAACAGACACCCTCCGCCTGCAATGCAGTGGCAAACATCCGGCGTGGCAAGAGCGTGATAAACGAGTCAAAATCGCGATTGTCGACCGGAACGTTTGGCCGTAACCCCCACATTTGTATTTTTCCAGTTTGACCTCGGATCAGGTAGGGATACCCGCTGAACTTAAGCATATCAATAAGCGGAGGAAGAGAAACCAACAGGGATTGCCCCAGTTAACGGCGA

>Tuber010GEO_KX897770
ATGCGTGGAAAGCCCCCTTACAGGGGCTCTCTAGAAAACTCTAAACTTACTGTCTGAGAAGGCTACGTGCCATAATCTTTAAATATTTTAAAACCTTCAACAACGGATCTCTTGGTTCTCGCATCGATGAAGAACGCAGCGAAATGCGATAAGTAATGTGAATTGCAGAATTCAGTGAATCATCGAATCTTTGAACGCACATTGCGCCCTTTGGTATTCCATAGGGCATGCCTGTTCGAGCGTCACTAACAACCCCATCACAAAGAGTGTGGTATTGGCAGAAGTGGGTAGGGCTGGCATTGCTGGTCCCACTCTGCTGGAATGAATAGGCCGGAACTGTAGACCATAGTAACAAACCTTCAGAGTATTTTAAGATGCTAAATCAGTTTGTATGCTGGTCAGAATCCATGCCATTTGACCCCCATACTGTGCAAAGCAGTAATGTTGACCTCGGATCAGGTAGGGATACCCGCTGAACTTAAGCATATCAATAAGCGGAGGAAAAGAAACCAACAGGGATTGCCCCAGTAAACGGCGA

>Tuber011GEO_KX897771
GATGCCCCTAACAGGGCATACTATATAAAACTCTAAACTTACTGTCTGAGAAGGCCATGTGCCGTAATCTTTAAACATTTTAAAACTTTCAACAACGGATCTCTTGGCTCTCGTATCGATGAAGAACGCAGCGAAATGCGATAAGTAATGTGAATTGCAGAATTCAGTGAATCATCGAATCTTTGAACGCACATTGCGCCCTTTGGTATTCCATAGGGCATGCCTGTTCGAGCGTCACTAACAACCCCATCACAAAAAGTGTGGTATTGGCAGAAGTGGGTAGGGCTAGCGGTGCTGGCCCCACTCTGCTGGAATGAATAGGCCGGAAATGTAGACCATTGTCACAGACTTTCAGAGTATTTTGAAATGCTAAATTAGTTTGTAGGCCTGGTTGGAATCTAGGCCATTCGACCCCTATTCTGTGTAAAGCAGTAATGTTGACCTCGGATCAGGTAGGAATACCCGCTGAACTTAAGCATATCAATAAGCGGAGGAAAAGAAACCAACAGGGATTGCCCC

>Tom1109GEO_KX897772
TTGTTGCTGGCCCCCGAACGGGGCATGTGCACGCTCTGTTTACACATCCACTCACACCTGTGCACCCTCTGTAGTTCTGTGGACCGGGAGACGTTGTCTTCCTTCCGTANCTCTACGTCTTTACACACACACCGTANCGATGTCTCATGGAATGTTTTTTCGCGTTTAACGCAATACAATACAACTTTCAGCAACGGATCTCTTGGCTCTCGCATCGATGAAGAACGCAGCGAAATGCGATAAGTAATGTGAATTGCAGAATTCAGTGAATCATCGAATCTTTGAACGCACCTTGCGCCCCTTGGTTATTCCTTGGAGCATGCCTGTTTGAGTATCATGAACACCTCAACTCTCATGGTCTTCCATGATGAGCTTGGACTTTGGGGGTTTGCTGGCCTTGTGGCCAGCTCCTCTCAAATGAATCAGCTTGCCAGTGTTTGGCGGCGTCACGGGTGTGATAACTATCTACGCTCGCGGTTGTCCGTCAGGTAACCCTCAGCGATGAAGGTTCATTGGGGCTCATAAACGTCTCTCCCCAGCGAGGACAACTTTTGAACGTTCGATCTCAAATNAGGTAGGACTACCCGCTGAACTTAAGCATATCAATAAGCGGAGGAAAAGAAACTAACAAGGATTCCCCTAGTAACTGCGAGTGAAGCGGGAAGAGCTCANATTTAAAATCTGGCGTGCCNTTGGTCGTCCNAATTGTAGTCTGGANAAGCGTTTTCCGTGCTGGACCNTGTACAAGT

>Tom1110GEO_KX897773
GTTGCTGGCCCCCGAACGGGGCATGTGCACGCTCTGTTTACACATCCACTCACACCTGTGCACCCTCTGTAGTTCTGTGGACCGGGAGACGTTGTCTTCCTTCCGTAGCTCTACGTCTTTACACACACACCGTAGCGATGTCTCATGGAATGTTTTTTCGCGTTTAACGCAATACAATACAACTTTCAGCAACGGATCTCTTGGCTCTCGCATCGATGAAGAACGCAGCGAAATGCGATAAGTAATGTGAATTGCAGAATTCAGTGAATCATCGAATCTTTGAACGCACCTTGCGCCCCTTGGTTATTCCTTGGAGCATGCCTGTTTGAGTATCATGAACACCTCAACTCTCATGGTCTTCCATGATGAGCTTGGACTTTGGGGGTTTGCTGGCCTTGTGGCCAGCTCCTCTCAAATGAATCAGCTTGCCAGTGTTTGGCGGCGTCACGGGTGTGATAACTATCTACGCTCGCGGTTGTCCGTCAGGTAACCCTCAGCGATGAAGGTTCATTGGGGCTCATAAACGTCTCTCCCCAGCGAGGACAACTTTTGAACGTTCGATCTCAAATCAGGTAGGACTACCCGCTGAACTTAAGCATATCAATAAGCGGAGGAAAAGAAACTAACAAGGATTCCCCTAGTAACTGCGAGTGAAGCGGGAAGAGCTCAAATTTAAAATCTGGCGTGCCTTTGGTCGTCCGAATTGTAGTCTGGAGAAGCGTTTTCCGTGCTGGACCGTGTAC

>Tom1111GEO_KX897774
GTTGCTGGCCCCCGAACGGGGCATGTGCACGCTCTGTTTACACATCCACTCACACCTGTGCACCCTCTGTAGTTCTGTGGACCGGGAGACGTTGTCTTCCTTCCGTAGCTCTACGTCTTTACACACACACCGTAGCGATGTCTCATGGAATGTTTTTTCGCGTTTAACGCAATACAATACAACTTTCAGCAACGGATCTCTTGGCTCTCGCATCGATGAAGAACGCAGCGAAATGCGATAAGTAATGTGAATTGCAGAATTCAGTGAATCATCGAATCTTTGAACGCACCTTGCGCCCCTTGGTTATTCCTTGGAGCATGCCTGTTTGAGTATCATGAACACCTCAACTCTCATGGTCTTCCATGATGAGCTTGGACTTTGGGGGTTTGCTGGCCTTGTGGCCAGCTCCTCTCAAATGAATCAGCTTGCCAGTGTTTGGCGGCGTCACGGGTGTGATAACTATCTACGCTCGCGGTTGTCCGTCAGGTAACCCTCAGCGATGAAGGTTCATTGGGGCTCATAAACGTCTCTCCCCAGCGAGGACAACTTTTGAACGTTCGATCTCAAATCAGGTAGGACTACCCGCTGAACTTAAGCATATCAATAAGCGGAGGAAAAGAAACTAACAAGGATTCCCCTAGTAACTGCGAGTGAAGCGGGAAGAGCTCAAATTTAAAATCTGGCGTGCCTTTGGTCGTCCGAATTGTAGTCTGGAGAAGCGTTTTCCGTGCTGGACCGTGTAC

>Tom1112GEO_KX897775
GTTGCTGGTCCTCGAATGGGGACACGTGCACGCTCTGTTTACACATCCACTCACACCTGTGCACCCTCTGTAGTTTTACGGTCTGGGGGACCCTGTCTTCCTTCCGTAGTTCTACGTCTTTACACACACACACTGTAATAAAGTCTTATGGAATGTATGCCGCGTCTAACGCAACACAATACAACTTTCAGCAACGGATCTCTTGGCTCTCGCATCGATGAAGAACGCAGCGAAATGCGATAAGTAATGTGAATTGCAGAATTCAGTGAATCATCGAATCTTTGAACGCACCTTGCGCCCCTTGGATATTCCGAGGGGCATGCCTGTTTGAGTATCATGAACACCTCAACTCTCATGGTTTGCCGTGACGAGCTTGGACCTTGGGGGTTTTGCTGGCCTGTGGTCGGCTCCTCTCAAATGAATCAGCCTCCCAGTGTTTGGTGGCATCACGAGTGTGATAACTATCTACGCTCGCGGTTGCCCACCAGGTAACCTTTGGTGACAAAGGTTCGCTGGAGCTCACAGATGTCTCTCCTTAGCGAGGACAGCTTTTTAACGTTCGATCTCAAATCAGGTAGGACTACCCGCTGAACTTAAGCATATCAATAAGCGGAGGAAAAGAAACTAACAAGGATTCCCCTAGTAACTGCGAGTGAAGCGGGAAGAGCTCAAATTTAAAATCTGGCGTGCCTCTGGTCGTCCGAGTTGTAGTCTAGAGAAGTGTTTTCCGTGCTGGACCGTGTAC

>Tom1113GEO_KX897776
GGGCTGTTGCTGGTCCTCGAATGGGGACACGTGCACGCTCTGTTTACACATCCACTCACACCTGTGCACCCTCTGTAGTTTTACGGTCTGGGGGACCCTGTCTTCCTTCCGTAGTTCTACGTCTTTACACACACACACTGTAATAAAGTCTTATGGAATGTATGCCGCGTCTAACGCAACACAATACAACTTTCAGCAACGGATCTCTTGGCTCTCGCATCGATGAAGAACGCAGCGAAATGCGATAAGTAATGTGAATTGCAGAATTCAGTGAATCATCGAATCTTTGAACGCACCTTGCGCCCCTTGGATATTCCGAGGGGCATGCCTGTTTGAGTATCATGAACACCTCAACTCTCATGGTTTGCCGTGACGAGCTTGGACCTTGGGGGTTTTGCTGGCCTGTGGTCGGCTCCTCTCAAATGAATCAGCCTCCCAGTGTTTGGTGGCATCACGAGTGTGATAACTATCTACGCTCGCGGTTGCCCACCAGGTAACCTTTGGTGACAAAGGTTCGCTGGAGCTCACAGATGTCTCTCCTTAGCGAGGACAGCTTTTTAACGTTCGATCTCAAATCAGGTAGGACTACCCGCTGAACTTAAGCATATCAATAAGCGGAGGAAAAGAAACTAACAAGGATTCCCCTAGTAACTGCGAGTGAAGCGGGAAGAGCTCAAATTTAAAATCTGGCGTGCCTCTGGTCGTCCGAGTTGTAGTCTAGAGAAGTGTTTTCCGTGCTGGACCGTGTAC

>Tom1114GEO_KX897777
GGGCTGTTGCTGGTCCTCGAATGGGGACACGTGCACGCTCTGTTTACACATCCACTCACACCTGTGCACCCTCTGTAGTTTTACGGTCTGGGGGACCCTGTCTTCCTTCCGTAGTTCTACGTCTTTACACACACACACTGTAATAAAGTCTTATGGAATGTATGCCGCGTCTAACGCAACACAATACAACTTTCAGCAACGGATCTCTTGGCTCTCGCATCGATGAAGAACGCAGCGAAATGCGATAAGTAATGTGAATTGCAGAATTCAGTGAATCATCGAATCTTTGAACGCACCTTGCGCCCCTTGGATATTCCGAGGGGCATGCCTGTTTGAGTATCATGAACACCTCAACTCTCATGGTTTGCCGTGACGAGCTTGGACCTTGGGGGTTTTGCTGGCCTGTGGTCGGCTCCTCTCAAATGAATCAGCCTCCCAGTGTTTGGTGGCATCACGAGTGTGATAACTATCTACGCTCGCGGTTGCCCACCAGGTAACCTTTGGTGACAAAGGTTCGCTGGAGCTCACAGATGTCTCTCCTTAGCGAGGACAGCTTTTTAACGTTCGATCTCAAATCAGGTAGGACTACCCGCTGAACTTAAGCATATCAATAAGCGGAGGAAAAGAAACTAACAAGGATTCCCCTAGTAACTGCGAGTGAAGCGGGAAGAGCTCAAATTTAAAATCTGGCGTGCCTCTGGTCGTCCGAGTTGTAGTCTAGAGAAGTGTTTTCCGTGCTGGACCGTGTAC

>Tom1115GEO_KX897778
CGGGTTGTTGCTGGCCCCCNAACGGGGCATGTGCACGCTCTGTTTACACATCCACTCACACCTGTGCACCCTCTGTAGTTCTGTGGACCGGGNGACGTTGTCTTCCTTCCGTAGCTCTACGTCTTTACACACACACCGTAGCGATGTCTCATGGAATGTTTTTTCGCGTTTAACGCAATACAATACAACTTTCAGCAACGGATCTCTTGGCTCTCGCATCGATGAAGAACGCAGCGAAATGCGATAAGTAATGTGAATTGCAGAATTCAGTGAATCATCGAATCTTTGAACGCACCTTGCGCCCCTTGGTTATTCCTTGGAGCATGCCTGTTTGAGTATCATGAACACCTCAACTCTCATGGTCTTCCATGATGAGCTTGGACTTTGGGGGTTTGCTGGCCTTGTGGCCAGCTCCTCTCAAATGAATCAGCTTGCCAGTGTTTGGCGGCGTCACGGGTGTGATAACTATCTACGCTCGCGGTTGTCCGTCAGGTAACCCTCAGCGATGAAGGTTCATTGGGGCTCATAAACGTCTCTCCCCAGCGAGGACAACTTTTGAACGTTCGATCTCAAATCAGGTAGGACTACCCGCTGAACTTAAGCATATCAATAAGCGGAGGAAAAGAAACTAACAAGGATTCCCCTAGTAACTGCGAGTGAAGCGGGAAGAGCTCAAATTTAAAATCTGGCGTGCCTTTGGTCGTCCGAATTGTAGTCTGGAGAAGCGTTTTCCGTGCTGGACCGTGTACAA

>Tom1116GEO_KX897779
ACGGGTTGTTGCTGGTCCTCAACGGGGACATGTGCACGCTCTGTTTACACATCCACTCACACCTGTGCACCCTCCGTAGTTCTGTGGTCTGGGGGACCCTGTCTTCCTGCCGTGGTTCTACGTCTTTACACACACACTGTAATAAAGTCTTATGGAATGTATGCCGCGTCTAACGCAATACAATACAACTTTCAGCAACGGATCTCTTGGCTCTCGCATCGATGAAGAACGCAGCGAAATGCGATAAGTAATGTGAATTGCAGAATTCAGTGAATCATCGAATCTTTGAACGCACCTTGCGCCCCTTGGCTATTCCGAGGGGCATGCCTGTTTGAGTATCATGAACACCTCAACTCTCATGGTTTGCCGTGATGAGCTTGGACTCTGGGGGTTTTGCTGGCCTGCGGTCGGCTCCCCTCAAATGAATCAGCCTCCCAGTGTTTGGTGGCATCACGGGTGTGATAAATATCTACGCTCGCAGTTGTCCGCCAGGTAACCTTTGGTAACAAAGGTTCGCTGGAGCTCACAGATGTCTCTCCTCAGCGAGGACAGCTTTTTGAACGTTCGATCTCAAATCAGGTAGGACTACCCGCTGAACTTAAGCATATCAATAAGCGGAGGAAAAGAAACTAACAAGGATTCCCCTAGTAACTGCGAGTGAAGCGGGAAGAGCTCAAATTTAAAATCTGGCGTGCCTCTGGTCGTCCGAGTTGTAGTCTAGAGAAGCGTTTTCCGTGCTGGACCGTGTACAA

>Tom1117GEO_KX897780
ACGGGTTGTTGCTGGTCCTCAACGGGGACATGTGCACGCTCTGTTTACACATCCACTCACACCTGTGCACCCTCCGTAGTTCTGTGGTCTGGGGGACCCTGTCTTCCTGCCGTGGTTCTACGTCTTTACACACACACTGTAATAAAGTCTTATGGAATGTATGCCGCGTCTAACGCAATACAATACAACTTTCAGCAACGGATCTCTTGGCTCTCGCATCGATGAAGAACGCAGCGAAATGCGATAAGTAATGTGAATTGCAGAATTCAGTGAATCATCGAATCTTTGAACGCACCTTGCGCCCCTTGGCTATTCCGAGGGGCATGCCTGTTTGAGTATCATGAACACCTCAACTCTCATGGTTTGCCGTGATGAGCTTGGACTCTGGGGGTTTTGCTGGCCTGCGGTCGGCTCCCCTCAAATGAATCAGCCTCCCAGTGTTTGGTGGCATCACGGGTGTGATAAATATCTACGCTCGCAGTTGTCCGCCAGGTAACCTTTGGTAACAAAGGTTCGCTGGAGCTCACAGATGTCTCTCCTCAGCGAGGACAGCTTTTTGAACGTTCGATCTCAAATCAGGTAGGACTACCCGCTGAACTTAAGCATATCAAT

>Tom1118GEO_KX897781
ACGGGTTGTTGCTGGTCCTCAACGGGGACATGTGCACGCTCTGTTTACACATCCACTCACACCTGTGCACCCTCCGTAGTTCTGTGGTCTGGGGGACCCTGTCTTCCTGCCGTGGTTCTACGTCTTTACACACACACTGTAATAAAGTCTTATGGAATGTATGCCGCGTCTAACGCAATACAATACAACTTTCAGCAACGGATCTCTTGGCTCTCGCATCGATGAAGAACGCAGCGAAATGCGATAAGTAATGTGAATTGCAGAATTCAGTGAATCATCGAATCTTTGAACGCACCTTGCGCCCCTTGGCTATTCCGAGGGGCATGCCTGTTTGAGTATCATGAACACCTCAACTCTCATGGTTTGCCGTGATGAGCTTGGACTCTGGGGGTTTTGCTGGCCTGCGGTCGGCTCCCCTCAAATGAATCAGCCTCCCAGTGTTTGGTGGCATCACGGGTGTGATAAATATCTACGCTCGCAGTTGTCCGCCAGGTAACCTTTGGTAACAAAGGTTCGCTGGAGCTCACAGATGTCTCTCCTCAGCGAGGACAGCTTTTTGAACGTTCGATCTCAAATCAGGTAGGACTACCCGCTGAACTTAAGCATATCAATAAGCGGAGGAAAAGAAACTAACAAGGATTCCCCTAGTAACTGCGAGTGAAGCGGGAAGAGCTCAAATTTAAAATCTGGCGTGCCTCTGGTCGTCCGAGTTGTAGTCTAGAGAAGCGTTTTCCGTGCTGGACCGTGTAC

>Tom1119GEO_KX897782
ACGGGTTGTTGCTGGTCCTCAAACGGGGACATGTGCACGCTCTGTTTACACATCCACTCACACCTGTGCACCCTCCGTAGTTCTGTGGTCTGGGGGACCCTGTCTTCCTGCCGTGGTTCTACGTCTTTACACACACACTGTAATAAAGTCTTATGGAATGTATGCCGCGTCTAACGCAATACAATACAACTTTCAGCAACGGATCTCTTGGCTCTCGCATCGATGAAGAACGCAGCGAAATGCGATAAGTAATGTGAATTGCAGAATTCAGTGAATCATCGAATCTTTGAACGCACCTTGCGCCCCTTGGCTATTCCGAGGGGCATGCCTGTTTGAGTATCATGAACACCTCAACTCTCATGGTTTGCCGTGATGAGCTTGGACTCTGGGGGTTTTGCTGGCCTGCAGTCGGCTCCCCTCAAATGAATCAGCCTCCCAGTGTTTGGTGGCATCACGGGTGTGATAAATATCTACGCTCGCAGTTGTCCGCCAGGTAACCTTTGGTAACAAAGGTTCGCTGGAGCTCACAGATGTCTCTCCTCAGCGAGGACAGCTTTTTGAACGTTCGATCTCAAATCAGGTAGGACTACCCGCTGAACTTAAGCATATCAATAAGCGGAGGAAAAGAAACTAACAAGGATTCCCCTAGTAACTGCGAGTGAAGCGGGAAGAGCTCAAATTTAAAATCTGGCGTGCCTCTGGTCGTCCGAGTTGTAGTCTAGAGAAGCGTTTTCCGTGCTGGACCGTGTACAA

>Tom1120GEO_KX897783
GTTGTTGCTGGTCCTCAACGGGGACGATGTGCACGCTCTGTTTACNCATCCNCTCACACCTGTGCACCCTCCGTAGTTCTGTGGTCTGGGGGACCCTGTCTTCCTGCCGTGGTTCTACGTCTTTACACACACACTGTAATAAAGTCTTATGGAATGTATGCCGCGTCTAACGCAATACAATACAACTTTCAGCAACGGATCTCTTGGCTCTCGCATCGATGAAGAACGCAGCGAAATGCGATAAGTAATGTGAATTGCAGAATTCAGTGAATCATCGAATCTTTGAACGCACCTTGCGCCCCTTGGCTATTCCGAGGGGCATGCCTGTTTGAGTATCATGAACACCTCAACTCTCATGGTTTGCCGTGATGAGCTTGGACTCTGGGGGTTTTGCTGGCCTGCAGTCGGCTCCCCTCAAATGAATCAGCCTCCCAGTGTTTGGTGGCATCACGGGTGTGATAAATATCTACGCTCGCAGTTGTCCGCCAGGTAACCTTTGGTAACAAAGGTTCGCTGGAGCTCACAGATGTCTCTCCTCAGCGAGGACAGCTTTTTGAACGTTCGATCTCAAATCAGGTAGGACTACCCGCTGAACTTAAGCATATCAATAAGCGGAGGAAAAGAAACTAACAAGGATTCCCCTAGTAACTGCGAGTGAAGCGGGAAGAGCTCAAATTTAAAATCTGGCGTGCCTCTGGTCGTCCGAGTTGTAGTCTAGAGAAGCGTTTTCCGTGCTGGACCGTGTACAA

>Tom1121GEO_KX897784
CACGGGTTGTTGCTGGTCCTCAACGGGGACATGTGCACGCTCTGTTTACACATCCACTCACANCTGTGCACCCTCCGTAGTTCTGTGGTCTGGGGGACCCTGTCTTCCTGCCGTGGTTCTACGTCTTTACACACACACTGTAATAAAGTCTTATGGAATGTATGCCGCGTCTAACGCAATACAATACAACTTTCAGCAACGGATCTCTTGGCTCTCGCATCGATGAAGAACGCAGCGAAATGCGATAAGTAATGTGAATTGCAGAATTCAGTGAATCATCGAATCTTTGAACGCACCTTGCGCCCCTTGGCTATTCCGAGGGGCATGCCTGTTTGAGTATCATGAACACCTCAACTCTCATGGTTTGCCGTGATGAGCTTGGACTCTGGGGGTTTTGCTGGCCTGCAGTCGGCTCCCCTCAAATGAATCAGCCTCCCAGTGTTTGGTGGCATCACGGGTGTGATAAATATCTACGCTCGCAGTTGTCCGCCAGGTAACCTTTGGTAACAAAGGTTCGCTGGAGCTCACAGATGTCTCTCCTCAGCGAGGACAGCTTTTTGAACGTTCGATCTCAAATCAGGTAGGACTACCCGCTGAACTTAAGCATATCAATAAGCGGAGGAAAAGAAACTAACAAGGATTCCCCTAGTAACTGCGAGTGAAGCGGGAAGAGCTCAAATTTAAAATCTGGCGTGCCTCTGGTCGTCCGAGTTGTAGTCTAGAGAAGCGTTTTCCGTGCTGGACCGTGTACAAGTCTCCTGA

>Tom1122GEO_KX897785
GGGTTGTTGCTGGTCCTCAACGGGGANAGTGACTACTGACTCTGATTCTGACGCATCACNNNCACNNGCATCGTGCACCCTCCGTAGTTCTGTGGTCTGGGGGACCCTGTCTTCCTGCCGTGGTTCTACGTCTTTACACACACACTGTAATAAAGTCTTATGGAATGTATGCCGCGTCTAACGCAATACAATACAACTTTCAGCAACGGATCTCTTGGCTCTCGCATCGATGAAGAACGCAGCGAAATGCGATAAGTAATGTGAATTGCAGAATTCAGTGAATCATCGAATCTTTGAACGCACCTTGCGCCCCTTGGCTATTCCGAGGGGCATGCCTGTTTGAGTATCATGAACACCTCAACTCTCATGGTTTGCCGTGATGAGCTTGGACTCTGGGGGTTTTGCTGGCCTGCAGTCGGCTCCCCTCAAATGAATCAGCCTCCCAGTGTTTGGTGGCATCACGGGTGTGATAAATATCTACGCTCGCAGTTGTCCGCCAGGTAACCTTTGGTAACAAAGGTTCGCTGGAGCTCACAGATGTCTCTCCTCAGCGAGGACAGCTTTTTGAACGTTCGATCTCAAATCAGGTAGGACTACCCGCTGAACTTAAGCATATCAATAAGCGGAGGAAAAGAAACTAACAAGGATTCCCCTAGTAACTGCGAGTGAAGCGGGAAGAGCTCAAATTTAAAATCTGGCGTGCCTCTGGTCGTCCGAGTTGTAGTCTAGAGAAGCGTTTTCCGTGCTGGACCGTGTACAAGTCTCCTGA

>Tom1123GEO_KX897786
CACGGGTTGTTGCTGGTCCTCAAACGGGGACATGTGCACGCTCTGTTTACACATCNNCTCACACCTGTGCACCCTCCGTAGTTCTGTGGTCTGGGGGACCCTGTCTTCCTGCCGTGGTTCTACGTCTTTACACACACACTGTAATAAAGTCTTATGGAATGTATGCCGCGTCTAACGCAATACAATACAACTTTCAGCAACGGATCTCTTGGCTCTCGCATCGATGAAGAACGCAGCGAAATGCGATAAGTAATGTGAATTGCAGAATTCAGTGAATCATCGAATCTTTGAACGCACCTTGCGCCCCTTGGCTATTCCGAGGGGCATGCCTGTTTGAGTATCATGAACACCTCAACTCTCATGGTTTGCCGTGATGAGCTTGGACTCTGGGGGTTTTGCTGGCCTGCAGTCGGCTCCCCTCAAATGAATCAGCCTCCCAGTGTTTGGTGGCATCACGGGTGTGATAAATATCTACGCTCGCAGTTGTCCGCCAGGTAACCTTTGGTAACAAAGGTTCGCTGGAGCTCACAGATGTCTCTCCTCAGCGAGGACAGCTTTTTGAACGTTCGATCTCAAATCAGGTAGGACTACCCGCTGAACTTAAGCATATCAATAAGCGGAGGAAAAGAAACTAACAAGGATTCCCCTAGTAACTGCGAGTGAAGCGGGAAGAGCTCAAATTTAAAATCTGGCGTGCCTCTGGTCGTCCGAGTTGTAGTCTAGAGAAGCGTTTTCCGTGCTGGACCGTGTACAAGTCACAGA

>Tom1124GEO_KX897787
TCACGGGTTGTTGCTGGTCCTCAACGGGGACATGTGCACGCTCTGTTTACACATCCACTCACACCTGTGCACCCTCCGTAGTTCTGTGGTCTGGGGGACCCTGTCTTCCTGCCGTGGTTCTACGTCTTTACACACACACTGTAATAAAGTCTTATGGAATGTATGCCGCGTCTAACGCAATACAATACAACTTTCAGCAACGGATCTCTTGGCTCTCGCATCGATGAAGAACGCAGCGAAATGCGATAAGTAATGTGAATTGCAGAATTCAGTGAATCATCGAATCTTTGAACGCACCTTGCGCCCCTTGGCTATTCCGAGGGGCATGCCTGTTTGAGTATCATGAACACCTCAACTCTCATGGTTTGCCGTGATGAGCTTGGACTCTGGGGGTTTTGCTGGCCTGCGGTCGGCTCCCCTCAAATGAATCAGCCTCCCAGTGTTTGGTGGCATCACGGGTGTGATAAATATCTACGCTCGCAGTTGTCCGCCAGGTAACCTTTGGTAACAAAGGTTCGCTGGAGCTCACAGATGTCTCTCCTCAGCGAGGACAGCTTTTTGAACGTTCGATCTCAAATCAGGTAGGACTACCCGCTGAACTTAAGCATATCAATAAGCGGAGGAAAAGAAACTAACAAGGATTCCCCTAGTAACTGCGAGTGAAGCGGGAAGAGCTCAAATTTAAAATCTGGCGTGCCTCTGGTCGTCCGAGTTGTAGTCTAGAGAAGNGTTTTCCGTGCTGGACCGTGTACAA

>Tom1125GEO_KX897788
TCACGGGTTGTTGCTGGTCNNCAANTTGGNNGAGTNCTATACTCGTGATTCTGACGCTACACACGTTCCCNNGNTGTGCACCCTCCGTAGTTCTGTGGTCTGGGGGACCCTGTCTTCCTGCCGTGGTTCTACGTCTTTACACACACACTGTAATAAAGTCTTATGGAATGTATGCCGCGTCTAACGCAATACAATACAACTTTCAGCAACGGATCTCTTGGCTCTCGCATCGATGAAGAACGCAGCGAAATGCGATAAGTAATGTGAATTGCAGAATTCAGTGAATCATCGAATCTTTGAACGCACCTTGCGCCCCTTGGCTATTCCGAGGGGCATGCCTGTTTGAGTATCATGAACACCTCAACTCTCATGGTTTGCCGTGATGAGCTTGGACTCTGGGGGTTTTGCTGGCCTGCGGTCGGCTCCCCTCAAATGAATCAGCCTCCCAGTGTTTGGTGGCATCACGGGTGTGATAAATATCTACGCTCGCAGTTGTCCGCCAGGTAACCTTTGGTAACAAAGGTTCGCTGGAGCTCACAGATGTCTCTCCTCAGCGAGGACAGCTTTTTGAACGTTCGATCTCAAATCAGGTAGGACTACCCGCTGAACTTAAGCATATCAATAAGCGGAGGAAAAGAAACTAACAAGGATTCCCCTAGTAACTGCGAGTGAAGCGGGAAGAGCTCAAATTTAAAATCTGGCGTGCCTCTGGTCGTCCGAGTTGTAGTCTAGAGAAGNGTTTTCCGTGCTGGACCGTGTACAAGTCTCCTGA

>Tom1126GEO_KX897789
CTAGGTCCTACNAGACGGGNACGANGTAGACTAACNAACTCGTGATCTCTGCGCANCGGNNCACGNTGTGCACCCTCNTAGTTCTGTGGTCTGGGGGACCGTGTCTTCCTGCCGTGGTTCTACGTCTTTACACACACACTGTAATAAAGTCTTATGGAATGTATGCCGCGTCTAACGCAATACAATACAACTTTCAGCAACGGATCTCTTGGCTCTCGCATCGATGAAGAACGCAGCGAAATGCGATAAGTAATGTGAATTGCAGAATTCAGTGAATCATCGAATCTTTGAACGCACCTTGCGCCCCTTGGCTATTCCGAGGGGCATGCCTGTTTGAGTATCATGAACACCTCAACTCTCATGGTTTGCCGTGATGAGCTTGGACTCTGGGGGTTTTGCTGGCCTGCGGTCGGCTCCCCTCAAATGAATCAGCCTCCCAGTGTTTGGTGGCATCACGGGTGTGATAAATATCTACGCTCGCAGTTGTCCGCCAGGTAACCTTTGGTAACAAAGGTTCGCTGGAGCTCACAGATGTCTCTCCTCAGCGAGGACAGCTTTTTGAACGTTCGATCTCAAATCAGGTAGGACTACCCGCTGAACTTAAGCATATCAATAAGCGGAGGAAAAGAAACTAACAAGGATTCCCCTAGTAACTGCGAGTGAAGCGGGAAGAGCTCAAATTTAAAATCTGGCGTGCCTCTGGTCGTCCGAGTTGTAGTCTAGAGAAGTGTTTTCCGTGCTGGACCGTGTACAAGTCTCCTGA

>Tom1127GEO_KX897790
TCACGGGTTGTTGCTGGTCCTCAACGGGGACATGTGCACGCTCTGTTTACACATCCACTCACACCTGTGCACCCTCCGTAGTTCTGTGGTCTGGGGGANCCTGTCTTCCTGCCGTGGTTCTACGTCTTTACACACACACTGTAATAAAGTCTTATGGAATGTATGCCGCGTCTAACGCAATACAATACAACTTTCAGCAACGGATCTCTTGGCTCTCGCATCGATGAAGAACGCAGCGAAATGCGATAAGTAATGTGAATTGCAGAATTCAGTGAATCATCGAATCTTTGAACGCACCTTGCGCCCCTTGGCTATTCCGAGGGGCATGCCTGTTTGAGTATCATGAACACCTCAACTCTCATGGTTTGCCGTGATGAGCTTGGACTCTGGGGGTTTTGCTGGCCTGCGGTCGGCTCCCCTCAAATGAATCAGCCTCCCAGTGTTTGGTGGCATCACGGGTGTGATAAATATCTACGCTCGCAGTTGTCCGCCAGGTAACCTTTGGTAACAAAGGTTCGCTGGAGCTCACAGATGTCTCTCCTCAGCGAGGACAGCTTTTTGAACGTTCGATCTCAAATCAGGTAGGACTACCCGCTGAACTTAAGCATATCAATAAGCGGAGGAAAAGAAACTAACAAGGATTCCCCTAGTAACTGCGAGTGAAGCGGGAAGAGCTCAAATTTAAAATCTGGCGTGCCTCTGGTCGTCCGAGTTGTAGTCTAGAGAAGNGTTTTCCGTGCTGGACCGTGTTACAAGTCTCCTGA

>Tom1128GEO_KX897791
TCACGGGTTGTTGCTGGTCCTCAACGGGGACATGTGCACGCTCTGTTTACACATCCACTCACACCTGTGCACCCTCCGTAGTTCTGTGGTCTGGGGGACCCTGTCTTCCTGCCGTGGTTCTACGTCTTTTACACACACACTGTAATAAAGTCTTATGGAATGTATGCCGCGTCTAACGCAATACAATACAACTTTCAGCAACGGATCTCTTGGCTCTCGCATCGATGAAGAACGCAGCGAAATGCGATAAGTAATGTGAATTGCAGAATTCAGTGAATCATCGAATCTTTGAACGCACCTTGCGCCCCTTGGCTATTCCGAGGGGCATGCCTGTTTGAGTATCATGAACACCTCAACTCTCATGGTTTGCCGTGATGAGCTTGGACTCTGGGGGTTTTGCTGGCCTGCGGTCGGCTCCCCTCAAATGAATCAGCCTCCCAGTGTTTGGTGGCATCACGGGTGTGATAAATATCTACGCTCGCAGTTGTCCGCCAGGTAACCTTTGGTAACAAAGGTTCGCTGGAGCTCACAGATGTCTCTCCTCAGCGAGGACAGCTTTTTGAACGTTCGATCTCAAATCAGGTAGGACTACCCGCTGAACTTAAGCATATCAATAAGCGGAGGAAAAGAAACTAACAAGGATTCCCCTAGTAACTGCGAGTGAAGCGGGAAGAGCTCAAATTTAAAATCTGGCGTGCCTCTGGTCGTCCGAGTTGTAGTCTAGAGAAGCGTTTTCCGTGCTGGACCGTGTAC

>Tom1129GEO_KX897792
GGTTGTTGCTGGTCCTCAACGGGGACATGTGCACGCTCTGTTTACACATCCACTCACACCTGTGCACCCTCCGTAGTTCTGTGGTCTGGGGGACCCTGTCTTCCTGCCGTGGTTCTACGTCTTTTACACACACACTGTAATAAANTCTTATGGAATGTATGCCGCGTCTAACGCAATACAATACAACTTTCACCAACGGATCTCTTGGCTCTCGCATCGATGAAGAACGCAGCGAAATGCGATAAGTAATGTGAATTGCAGAATTCAGTGAATCACCGAATCTTTGAACGCACCTTGCGCCCCTTGGCTATTCCGAGGGGCATGCCTGTTTGAGTATCATGAACACCTCAACTCTCATGGTTTGCCGTGATGAGCTTGGACTCTGGGGGTTTTGCTGGCCTGCGGTCGGCTCCCCTCAAATGAATCAGCCTCCCAGTGTTTGGTGGCATCACGGGTGTGATAAATATCTACGCTCGCAGTTGTCCGCCAGGTAACCTTTGGTAACAAAGGTTCGCTGGAGCTCACAGATGTCTCTCCTCACCGAGGAGAGCTTTTTGAATGTTCGATCTCAAATCAGGTAGGACTACCCGCTGAACTTAAGCATATCAATAAGCGGAGGAAAAGAAACTAACAAGGATTCCCCTAGTAACTGCGAGTGAAGCGGGAAGAGCTCAAATTTAAAATCTGGCGTGCCTCTGGTCGTCCGAGTTGAAGTCTAAGAACCGTTTTCCGTGCTGGACCGTGTACA

>Tom1130GEO_KX897793
TCACGGGTTGTTGCTGGTCCTCAACGGGGACATGTGCACGCTCTGTTTACACATCCACTCACACCTGTGCACCCTCCGTAGTTCTGTGGTCTGGGGGACCCTGTCTTCCTGCCGTGGTTCTACGTCTTTTACACACACACTGTAATAAAGTCTTATGGAATGTATGCCGCGTCTAACGCAATACAATACAACTTTCACCAACGGATCTCTTGGCTCTCGCATCGATAAAGAACGCACCGAAATGCGATAATTAATGTGAATTGCAGAATTCAGTGAATCATCGAATCTTTGAACGCACCTTGCGCCCCTTGGCTATTCCAAGGGGCATGCCTGTTTGATTATCATGAACACCTCAACTCTCATGGTTTGCCGTGATGAGCTTGGACTCTGGGGGTTTTGCTGGCCTGCGGTCGGCTCCCCTCAAATGAATCACCCTCCCAGTGTTTGGTGGCATCACGGGTGTGATAAATATCTACCCTCGCAGTTGTCCCCCAGGTAACCTTTGGTAACAAAGGTTCGCTGGAGCTCACAGATGTCTCTCCTCAGCGAGGACAGCTTTTTGAACGTTCGATCTCAAATCAGGTAGGACTACCCGCTGAACTTAAGCATATCAATAA

>Tom1131GEO_KX897794
GGGTTGTTGCTGGTCCTCAACGGGGACATGTGCACGCTCTGTTTACACATCCACTCACACCTGTGCACCCTCCGTAGTTCTGTGGTCTGGGGGACCCTGTCTTCCTGCCGTGGTTCTACGTCTTTTACACACACACTGTAATAAAGTCTTATGGAATGTATGCCGCGTCTAACGCAATACAATACAACTTTCAGCAACGGATCTCTTGGCTCTCGCATCGATGAAGAACGCAGCGAAATGCGATAAGTAATGTGAATTGCAGAATTCAGTGAATCATCGAATCTTTGAACGCACCTTGCGCCCCTTGGCTATTCCGAGGGGCATGCCTGTTTGAGTATCATGAACACCTCAACTCTCATGGTTTGCCGTGATGAGCTTGGACTCTGGGGGTTTTGCTGGCCTGCGGTCGGCTCCCCTCAAATGAATCACCCTCCCAGTGTTTGGTGGCATCACGGGTGTGATAAATATCTACCCTCGCATTTGTCCGCCAGGTAACCTTTGGTAACAAAGGTTCGCTGGAGCTCACAGATGTCTCTCCTCAGCGAGGACAGCTTTTTGAACGTTCGATCTCAAATCAGGTAGGACTACCCGCTGAACTTAAGCATATCAATAAGCGGAGGAAAAGAAACTAACAAGGATTCCCCTAGTAACTGCGAGTGAAGCGGGAAGACTCAAATTTAAAATCTGGCGTGCCTCTGGTCGTCCGAGTTGTAGTCTAGAGAAGCGTTTTCCGTGCTGGACCGTGTAC

>Tom1132GEO_KX897795
CTGGCCCCCAAACCGGGCACGTGCACGCCCTGTTTACGCATCCACTCACACCTGTGCACCCTCTGTAGTTCTGTGGANCGGNAGACGTCGTCTTCCTTCCGTGGCTCTACGTCTTTACACACACNCCGTAGCGAAGTCTCATGGAATGTTTTTCGCGTTTAACGCAATACAATACAACTTTCAGCAACGGATCTCTTGGCTCTCGCATCGATGAAGAACGCAGCGAAATGCGATAAGTAATGTGAATTGCANAATTCAGTGAATCATCGAATCTTTGAACGCACCTTGCGCCCCTTGGTTATTCCTCGGGGCATGCCTGTTTGAGTATCATGAACACCTCAACTCTCGTGGTCTTCCATGATGAGCTTGGACTTTGGGGGTTTGCTGGCCCTGTGGCCGGCTCCTCTCAAACAAATCAGCTTGCCAGTGTTTGGCGGCGTCACGGGTGTGATAACCATCTACGCTNGCGATCGCCTGCCAGATAACCCTCAGCGATGAAGGTTCATTGGGGCTCATAAAAGTCTCTCCACGGCGAGGACAAATTTTGAATGTTCGATCTCAAATCAGGTAGGACTACCCGCTGAACTTAAGCATATCAATAAGCGGAGGAAAAGAAACTAACAAGGATTCCCCTAGTAACTGCGAGTGAAGCGGGAAGAGCTCAAATTTAAAATCTGGCGTGCCTCCGGTCGTCCGAATTGTATCTGGAGAAGCGTTTTCCGTGCTGGACCGTGTACAATTCTCCTGA

>Tom1133GEO_KX897796
ACACGGGTTGTTGCTGGCCCCCAAACCGGGCACGTGCACGCCCTGTTTACGCATCCACTCACACCTGTGCACCCTCTGTAGTTCTGTGGANCGGNAGACGTCGTCTTCCTTCCGTGGCTCTACGTCTTTACACACACNCCGTAGCGAAGTCTCATGGAATGTTTTTCGCGTTTAACGCAATACAATACAACTTTCAGCAACGGATCTCTTGGCTCTCGCATCGATGAAGAACGCAGCGAAATGCGATAAGTAATGTGAATTGCAGAATTCAGTGAATCATCGAATCTTTGAACGCACCTTGCGCCCCTTGGTTATTCCTCGGGGCATGCCTGTTTGAGTATCATGAACACCTCAACTCTCGTGGTCTTCCATGATGAGCTTGGACTTTGGGGGTTTGCTGGCCCTGTGGCCGGCTCCTCTCAAACNAATCAGCTTGCCAGTGTTNGGCGGCGTCACGGGTGTGATAACCATCTACGCTNGCGATCGCCTGCCAGATAACCCTCAGCGATGAAGGTTCATTGGGGCTCANAAAAGTCTCTCCACGGCGAGGACNAATTTTGAANGTTCGATCTCAAATCAGGTAGGACTACCCGCTGAACTTAAGCATATCAATAAGCGGAGGAAAAGAAACTAACAAGGATTCCCCTAGTAACTGCGAGTGAAGCGGGAAGAGCTCAAATTTAAAATCTGGCGTGCCTCCGGTCGTCCGAATTGTAGTCTGGAGAAGCGTTTTCCGTGCTGGACCGTGTAC

>Tom1134GEO_KX897797
TCGCAGACACGGGTTGTTGCTGGCCCCCAAACCGGGCACGTGCACGCCCTGTTTACGCATCCACTCACACCTGTGCACCCTCTGTAGTTCTGTGGANCGGNAGACGTCGTCTTCCTTCCGTGGCTCTACGTCTTTACACACACNCCGTAGCGAAGTCTCATGGAATGTTTTTCGCGTTTAACGCAATACAATACAACTTTCAGCAACGGATCTCTTGGCTCTCGCATCGATGAAGAACGCAGCGAAATGCGATAAGTAATGTGAATTGCAGAATTCAGTGAATCATCGAATCTTTGAACGCACCTTGCGCCCCTTGGTTATTCCTCGGGGCATGCCTGTTTGAGTATCATGAACACCTCAACTCTCGTGGTCTTCCATGATGAGCTTGGACTTTGGGGGTTTGCTGGCCCTGTGGCCGGCTCCTCTCAAACNAATCAGCTTGCCAGTGTTNGGCGGCGTCACGGGTGTGATAACCATCTACGCTNGCGATCGCCTGCCAGATAACCCTCAGCGATGAAGGTTCATTGGGGCTCANAAAAGTCTCTCCACGGCGAGGACNAATTTTGAANGTTCGATCTCAAATCAGGTAGGACTACCCGCTGAACTTAAGCATATCAATAAGCGGAGGAAAAGAAACTAACAAGGATTCCCCTAGTAACTGCGAGTGAAGCGGGAAGAGCTCAAATTTAAAATCTGGCGTGCCTCCGGTCGTCCGAATTGTAGTCTGGAGAAGCGTTTTCCGTGCTGGACCGTGTA

>Tom1135GEO_KX897798
ATGTCACGAGTTGTTGCTGGCCCCTGTACGGGGGCATGTGCACACTCTGTTTACACATCCACTCACACCTGTGCACCCTCTGTAGTTCTATGGCCTGGGGGGGCTCTGTCCTCCTGCGCTGTGGTTCTACGTCTTTACACACACACTGTAATAAAGTCTTATGGAATGTATGTCGCGTTTAACGCAATGAAATACAACTTTCAGCAACGGATCTCTTGGCTCTCGCATCGATGAAGAACGCAGCGAAATGCGATAAGTAATGTGAATTGCAGAATTCAGTGAATCATCGAATCTTTGAACGCACCTTGCGCCCTTTGGCTATTCCGAAGGGCATGCCTGTTTGAGTATCATGAACACCTCAACTCTCACGGCTTGCCTGTGATGAGCTTGGACTTTGGGGGTCTTGCTGGCCTGTGGTCGGCTCCTCTCGAATAAATTAGCTTGCCGGTGTTTGGTGGGGTCACAGGTGTGATAACTATCTACGCTTGCGTTTTTCCACCGGGTAACCTTCAGCAATGGAGGTTCACCGGAGCTTACAAATGTCTCTCCTCAGTGAAGACAGATTTTGACCGTTTGATCTCAAATCAGGTAGGACTACCCGCTGAACTTAAGCATATCAATAAGCGGAGGAAAAGAAACTAACAAGGATTCCCCTAGTAACTGCGAGTGAAGCGGGAAGAGCTCAAATTTAAAATCTGGCGTGCCTCTGGCCGTCCGAGTTGTAGTCTGGAGAAGCGTTTTCCGTGCTGGACCGTGTA

>Tom1136GEO_KX897799
CAGAGTTGTTGCTGGCCCCTGTACGGGGGCATGTGCACACTCTGTTTACACATCCACTCACACCTGTGCACCCTCTGTAGTTCTATGGCCTGGGGGGGCTCTGTCCTCCTGCGCTGTGGTTCTACGTCTTTACACACACACTGTAATAAAGTCTTATGGAATGTATGTCGCGTTTAACGCAATGAAATACAACTTTCAGCAACGGATCTCTTGGCTCTCGCATCGATGAAGAACGCAGCGAAATGCGATAAGTAATGTGAATTGCAGAATTCAGTGAATCATCGAATCTTTGAACGCACCTTGCGCCCTTTGGCTATTCCGAAGGGCATGCCTGTTTGAGTATCATGAACACCTCAACTCTCACGGCTTGCCTGTGATGAGCTTGGACTTTGGGGGTCTTGCTGGCCTGTGGTCGGCTCCTCTCGAATAAATTAGCTTGCCGGTGTTTGGTGGGGTCACAGGTGTGATAACTATCTACGCTTGCGTTTTTCCACCGGGTAACCTTCAGCAATGGAGGTTCACCGGAGCTTACAAATGTCTCTCCTCAGTGAAGACAGATTTTGACCGTTTGATCTCAAATCAGGTAGGACTACCCGCTGAACTTAAGCATATCAATAAGCGGAGGAAAAGAAACTAACAAGGATTCCCCTAGTAACTGCGAGTGAAGCGGGAAGAGCTCAATTTAAAATCTGGCGTGCCTCTGGCCGTCCGAGTTGTAGTCTGGAGAAGCGTTTTCCGTGCTGGACCGT

>Tom1137GEO_KX897800
CGGGTTGTTGCTGGCCCCCAAACCGGGCACGTGCACGCCCTGTTTACGCATCCACTCACACCTGTGCACCCTCTGTAGTTCTGTGGACCGGGAGACGTCGTCTTCCTTCCGTGGCTCTACGTCTTTACACACATGCCGTAGCGAAGTCTCATGGAATGTTTTTCGCGTTTAACGCAATACAATACAACTTTCAGCAACGGATCTCTTGGCTCTCGCATCGATGAAGAACGCAGCGAAATGCGATAAGTAATGTGAATTGCAGAATTCAGTGAATCATCGAATCTTTGAACGCACCTTGCGCCCCTTGGTTATTCCTCGGGGCATGCCTGTTTGAGTATCATGAACACCTCAACTCTCGTGGTCTTCCATGATGAGCTTGGACTTTGGGGGTTTGCTGGCCCTGTGGCCGGCTCCTCTCAAACGAATCAGCTTGCCAGTGTTTGGCGGCGTCACGGGTGTGATAACCATCTACGCTTGCGATCGCCTGCCAGATAACCCTCAGCGATGAAGGTTCATTGGGGCTCACAAAAGTCTCTCCACGGCGAGGACGAATTTTGAATGTTCGATCTCAAATCAGGTAGGACTACCCGCTGAACTTAAGCATATCAATAAGCGGAGGAAAAGAAACTAACAAGGATTCCCCTAGTAACTGCGAGTGAAGCGGGAAGAGCTCAAATTTAAAATCTGGCGTGCCTCCGGTCGTCCGAATTGTAGTCTGGAGAAGCGTTTTCCGTGCTGGACCGTG

>Tom1138GEO_KX897801
CGGGTTGTTGCTGGCCCCCAAACCGGGCACGTGCACGCCCTGTTTACGCATCCACTCACACCTGTGCACCCTCTGTAGTTCTGTGGACCGGGAGACGTCGTCTTCCTTCCGTGGCTCTACGTCTTTACACACATGCCGTAGCGAAGTCTCATGGAATGTTTTTCGCGTTTAACGCAATACAATACAACTTTCAGCAACGGATCTCTTGGCTCTCGCATCGATGAAGAACGCAGCGAAATGCGATAAGTAATGTGAATTGCAGAATTCAGTGAATCATCGAATCTTTGAACGCACCTTGCGCCCCTTGGTTATTCCTCGGGGCATGCCTGTTTGAGTATCATGAACACCTCAACTCTCGTGGTCTTCCATGATGAGCTTGGACTTTGGGGGTTTGCTGGCCCTGTGGCCGGCTCCTCTCAAACGAATCAGCTTGCCAGTGTTTGGCGGCGTCACGGGTGTGATAACCATCTACGCTTGCGATCGCCTGCCAGATAACCCTCAGCGATGAAGGTTCATTGGGGCTCACAAAAGTCTCTCCACGGCGAGGACGAATTTTGAATGTTCGATCTCAAATCAGGTAGGACTACCCGCTGAACTTAAGCATATCAATAAGCGGAGGAAAAGAAACTAACAAGGATTCCCCTAGTAACTGCGAGTGAAGCGGGAAGAGCTCAAATTTAAAATCTGGCGTGCCTCCGGTCGTCCGAATTGTAGTCTGGAGAAGCGTTTTCCGTGCTGGACCGTGTAC

>Tom1139GEO_KX897802
CGGGTTGTTGCTGGCCCCCAAACCGGGCACGTGCACGCCCTGTTTACGCATCCACTCACACCTGTGCACCCTCTGTAGTTCTGTGGACCGGGAGACGTCGTCTTCCTTCCGTGGCTCTACGTCTTTACACACANGCCGTAGCGAAGTCTCATGGAATGTTTTTCGCGTTTAACGCAATACAATACAACTTTCAGCAACGGATCTCTTGGCTCTCGCATCGATGAAGAACGCAGCGAAATGCGATAAGTAATGTGAATTGCAGAATTCAGTGAATCATCGAATCTTTGAACGCACCTTGCGCCCCTTGGTTATTCCTCGGGGCATGCCTGTTTGAGTATCATGAACACCTCAACTCTCGTGGTCTTCCATGATGAGCTTGGACTTTGGGGGTTTGCTGGCCCTGTGGCCGGCTCCTCTCAAACGAATCAGCTTGCCAGTGTTTGGCGGCGTCACGGGTGTGATAACCATCTACGCTTGCGATCGCCTGCCAGATAACCCTCAGCGATGAAGGTTCATTGGGGCTCACAAAAGTCTCTCCACGGCGAGGACGAATTTTGAATGTTCGATCTCAAATCAGGTAGGACTACCCGCTGAACTTAAGCATATCAATAAGCGGAGGAAAAGAAACTAACAAGGATTCCCCTAGTAACTGCGAGTGAAGCGGGAAGAGCTCAAATTTAAAATCTGGCGTGCCTCCGGTCGTCCGAATTGTAGTCTGGAGAAGCGTTTTCCGTGCTGGAGTGTAC

>Tom1140GEO_KX897803
CGGGTGTTGCTGGCCCCCAAACCGGGCACGTGCACGCCCTGTTTACGCATCCACTCACACCTGTGCACCCTCTGTAGTTCTGTGGACCGGGAGACGTCGTCTTCCTTCCGTGGCTCTACGTCTTTACACACANGCCGTAGCGAAGTCTCATGGAATGTTTTTCGCGTTTAACGCAATACAATACAACTTTCAGCAACGGATCTCTTGGCTCTCGCATCGATGAAGAACGCAGCGAAATGCGATAAGTAATGTGAATTGCAGAATTCAGTGAATCATCGAATCTTTGAACGCACCTTGCGCCCCTTGGTTATTCCTCGGGGCATGCCTGTTTGAGTATCATGAACACCTCAACTCTCGTGGTCTTCCATGATGAGCTTGGACTTTGGGGGTTTGCTGGCCCTGTGGCCGGCTCCTCTCAAACGAATCAGCTTGCCAGTGTTTGGCGGCGTCACGGGTGTGATAACCATCTACGCTTGCGATCGCCTGCCAGATAACCCTCAGCGATGAAGGTTCATTGGGGCTCACAAAAGTCTCTCCACGGCGAGGACGAATTTTGAATGTTCGATCTCAAATCAGGTAGGACTACCCGCTGAACTTAAGCATATCAATAAGCGGAGGAAAAGAAACTAACAAGGATTCCCCTAGTAACTGCGAGTGAAGCGGGAAGAGCTCAATTTAAAATCTGGCGTGCCTCCGGTCGTCCGAATTGTAGTCTGGAGAAGCGTTTTCCGTGCTGGACCGTGTAC

>Tom1141GEO_KX897804
CGGGTTGTTGCTGGCCCCCAAACCGGGCACGTGCACGCCCTGTTTACGCATCCACTCACACCTGTGCACCCTCTGTAGTTCTGTGGACCGGGAGACGTCGTCTTCCTTCCGTGGCTCTACGTCTTTACACACANGCCGTAGCGAAGTCTCATGGAATGTTTTTCGCGTTTAACGCAATACAATACAACTTTCAGCAACGGATCTCTTGGCTCTCGCATCGATGAAGAACGCAGCGAAATGCGATAAGTAATGTGAATTGCAGAATTCAGTGAATCATCGAATCTTTGAACGCACCTTGCGCCCCTTGGTTATTCCTCGGGGCATGCCTGTTTGAGTATCATGAACACCTCAACTCTCGTGGTCTTCCATGATGAGCTTGGACTTTGGGGGTTTGCTGGCCCTGTGGCCGGCTCCTCTCAAACGAATCAGCTTGCCAGTGTTTGGCGGCGTCACGGGTGTGATAACCATCTACGCTTGCGATCGCCTGCCAGATAACCCTCAGCGATGAAGGTTCATTGGGGCTCACAAAAGTCTCTCCACGGCGAGGACGAATTTTGAATGTTCGATCTCAAATCAGGTAGGACTACCCGCTGAACTTAAGCATATCAATAAGCGGAGGAAAAGAAACTAACAAGGATTCCCCTAGTAACTGCGAGTGAAGCGGGAAGAGCTCAAATTTAAAATCTGGCGTGCCTCCGGTCGTCCGAATTGTAGTCTGGAGAAGCGTTTTCCGTGCTGGACCGTGTAC

>Tom1142GEO_KX897805
ATCGCAAACACGGGTTGTTGCTGGCCCCCAAACCGGGCACGTGCACGCCCTGTTTACGCATCCACTCACACCTGTGCACCCTCTGTAGTTCTGTGGACCGGGAGACGTCGTCTTCCTTCCGTGGCTCTACGTCTTTACACACATGCCGTAGCGAAGTCTCATGGAATGTTTTTCGCGTTTAACGCAATACAATACAACTTTCAGCAACGGATCTCTTGGCTCTCGCATCGATGAAGAACGCAGCGAAATGCGATAAGTAATGTGAATTGCAGAATTCAGTGAATCATCGAATCTTTGAACGCACCTTGCGCCCCTTGGTTATTCCTCGGGGCATGCCTGTTTGAGTATCATGAACACCTCAACTCTCGTGGTCTTCCATGATGAGCTTGGACTTTGGGGGTTTGCTGGCCCTGTGGCCGGCTCCTCTCAAACGAATCAGCTTGCCAGTGTTTGGCGGCGTCACGGGTGTGATAACCATCTACGCTTGCGATCGCCTGCCAGATAACCCTCAGCGATGAAGGTTCATTGGGGCTCACAAAAGTCTCTCCACGGCGAGGACGAATTTTGAATGTTCGATCTCAAATCAGGTAGGACTACCCGCTGAACTTAAGCATATCAATAAGCGGAGGAAAAGAAACTAACAAGGATTCCCCTAGTAACTGCGAGTGAAGCGGGAAGAGCTCAAATTTAAAATCTGGCGTGCCTCCGGTCGTCCGAATTGTAGTCTGGAGAAGCGTTTTCCGTGCTGGACCGTGTAC

>Tom1143GEO_KX897806
GTGTGTGCCCCACCGGGCACGTGCACGCCCTGTTTACGCATCCACTCACACCTGTGCACCCTCTGTAGTTCTGTGGACCGGGAGACGTCGTCTTCCTTCCGTGGCTCTACGTCTTTACACACATGCCGTAGCGAAGTCTCATGGAATGTTTTTCGCGTTTAACGCAATACAATACAACTTTCAGCAACGGATCTCTTGGCTCTCGCATCGATGAAGAACGCAGCGAAATGCGATAAGTAATGTGAATTGCAGAATTCAGTGAATCATCGAATCTTTGAACGCACCTTGCGCCCCTTGGTTATTCCTCGGGGCATGCCTGTTTGAGTATCATGAACACCTCAACTCTCGTGGTCTTCCATGATGAGCTTGGACTTTGGGGGTTTGCTGGCCCTGTGGCCGGCTCCTCTCAAACGAATCAGCTTGCCAGTGTTTGGCGGCGTCACGGGTGTGATAACCATCTACGCTTGCGATCGCCTGCCAGATAACCCTCAGCGATGAAGGTTCATTGGGGCTCACAAAAGTCTCTCCACGGCGAGGACGAATTTTGAATGTTCGATCTCAAATCAGGTAGGACTACCCGCTGAACTTAAGCATATCAATAAGCGGAGGAAAAGAAACTAACAAGGATTCCCCTAGTAACTGCGAGTGAAGCGGGAAGAGCTCAAATTTAAAATCTGGCGTGCCTCCGGTCGTCCGAATTGTAGTCTGGAGAAGCGTTTTCCGTGCTGGACCGTGTAATCTGCTACTGGAGACGGCCCATTAAATTTGACGCACTCGCTTCAGGATCTGTTAGTTTCTTCTAACACGGGGTATCTTGAATCAATTCAATCGTCCGATT

>Tom1145GEO_KX897807
CGCACACGGGTTGTTGCTGGCCCCCAAACCGGGCACGTGCACGCCCTGTTTACGCATCCACTCACACCTGTGCACCCTCTGTAGTTCTGTGGATCGGGAGACGTCGTCTTCCTTCCGTGGCTCTACGTCTTTACACACACACCGTAGCCAAGTCTCATGGAATGTTTTTCGCGTTTAACGCAATACAATACAACTTTCAGCAACGGATCTCTTGGCTCTCGCATCGATGAAGAACGCAGCGAAATGCGATAAGTAATGTGAATTGCAGAATTCAGTGAATCATCGAATCTTTGAACGCACCTTGCGCCCCTTGGTTATTCCTCGGGGCATGCCTGTTTGAGTATCATGAACACCTCAACTCTCGTGGTCTTCCATGATGAGCTTGGACTTTGGGGGTTTGCTGGCCCTGTGGCCGGCTCCTCTCAAACGAATCAGCTTGCCAGTGTTTGGCGGCGTCACGGGTGTGATAACCATCTACGCTCGCGATCGCCTGCCAGATAACCCTCAGCGATGAAGGTTCATTGGGGCTCATAAAAGTCTCTCCACGGCGAGGACGGATTTTGAATGTTCGATCTCAAATCAGGTAGGACTACCCGCTGAACTTAAGCATATCAATAAGCGGAGGAAAAGAAACTAACAAGGATTCCCCTAGTAACTGCGAGTGAAGCGGGAAGAGCTCAAATTTAAAATCTGGCGTGCCTCCGGTCGTCCGAATTGTAGTCTGGAGAAGTGTTTTCCGTGCTGGAC

>Tom1146GEO_KX897808
CGGGTTGTTGCTGGCCCCCAAACCGGGCACGTGCACGCCCTGTTTACGCATCCACTCACACCTGTGCACCCTCTGTAGTTCTGTGGACCGGGAGACGTCGTCTTCCTTCCGTGGCTCTACGTCTTTACACACACGCCGTAGCGAAGTCTCATGGAATGTTTTTCGCGTTTAACGCAATACAATACAACTTTCAGCAACGGATCTCTTGGCTCTCGCATCGATGAAGAACGCAGCGAAATGCGATAAGTAATGTGAATTGCAGAATTCAGTGAATCATCGAATCTTTGAACGCACCTTGCGCCCCTTGGTTATTCCTCGGGGCATGCCTGTTTGAGTATCATGAACACCTCAACTCTCGTGGTCTTCCATGATGAGCTTGGACTTTGGGGGTTTGCTGGCCCTGTGGCCGGCTCCTCTCAAACGAATCAGCTTGCCAGTGTTTGGCGGCGTCACGGGTGTGATAACCATCTACGCTTGCGATCGCCTGCCAGATAACCCTCAGCGATGAAGGTTCATTGGGGCTCACAAAAGTCTCTCCACGGCGAGGACAAATTTTGAATGTTCGATCTCAAATCAGGTAGGACTACCCGCTGAACTTAAGCATATCAATAAGCGGAGGAAAAGAAACTAACAAGGATTCCCCTAGTAACTGCGAGTGAAGCGGGAAGAGCTCAAATTTAAAATCTGGCGTGCCTCCGGTCGTCCGAATTGTAGTCTGGAGAAGCGTTTTCCGTGCTGGA

>Tom1147GEO_KX897809
ACGGGTTGTTGCTGGTCCTCAACGGGGACATGTGCACGCTCTGTTTACACATCCACTCACACCTGTGCACCCTCCGTAGTTCTGTGGTCTGGGGGATCCTGTCTTCCTGCCGTGGTTCTACGTCTTTACACACACACTGTAATAAAGTCTTATGGAATGTATGCCGCGTCTAACGCAATACAATACAACTTTCAGCAACGGATCTCTTGGCTCTCGCATCGATGAAGAACGCAGCGAAATGCGATAAGTAATGTGAATTGCAGAATTCAGTGAATCATCGAATCTTTGAACGCACCTTGCGCCCCTTGGCTATTCCGAGGGGCATGCCTGTTTGAGTATCATGAACACCTCAACTCTCATGGTTTGCCGTGATGAGCTTGGACTCTGGGGGTTTTGCTGGCCTGCGGTCGGCTCCCCTCAAATGAATCAGCCTCCCAGTGTTTGGTGGCATCACGGGTGTGATAAATATCTACGCTCGCAGTTGTCCGCCAGGTAACCTTTGGTAACAAAGGTTCGCTGGAGCTCACAGATGTCTCTCCTCAGCGAGGACAGCTTTTTGAACGTTCGATCTCAAATCAGGTAGGACTACCCGCTGAACTTAAGCATATCAATAAGCGGAGGAAAAGAAACTAACAAGGATTCCCCTAGTAACTGCGAGTGAAGCGGGAAGAGCTCAAATTTAAAATCTGGCGTGCCTCTGGTCGTCCGAGTTGTAGTCTAGAGAAGCGTTTTCCGTGCTGGACCGTGTAC

>Tom1148GEO_KX897810
GTCACGGGTTGTTGCTGGTCCTCAACGGGGACATGTGCACGCTCTGTTTACACATCCACTCACACCTGTGCACCCTCCGTAGTTCTGTGGTCTGGGGGACCCTGTCTTCCTGCCGTGGTTCTACGTCTTTACACACACACTGTAATAAAGTCTTATGGAATGTATGCCGCGTCTAACGCAATACAATACAACTTTCAGCAACGGATCTCTTGGCTCTCGCATCGATGAAGAACGCAGCGAAATGCGATAAGTAATGTGAATTGCAGAATTCAGTGAATCATCGAATCTTTGAACGCACCTTGCGCCCCTTGGCTATTCCGAGGGGCATGCCTGTTTGAGTATCATGAACACCTCAACTCTCATGGTTTGCCGTGATGAGCTTGGACTCTGGGGGTTTTGCTGGCCTGCGGTCGGCTCCCCTCAAATGAATCAGCCTCCCAGTGTTTGGTGGCATCACGGGTGTGATAAATATCTACGCTCGCAGTTGTCCGCCGGGTAACCTTTGGTAACAAAGGTTCGCTGGAGCTCACAGATGTCTCTCCTCAGCGAGGACAGCTTTTTGAACGTTCGATCTCAAATCAGGTAGGACTACCCGCTGAACTTAAGCATATCAATAAGCGGAGGAAAAGAAACTAACAAGGATTCCCCTAGTAACTGCGAGTGAAGCGGGAAGAGCTCAAATTTAAAATCTGGCGTGCCTCTGGTCGTCCGAGTTGTAGTCTAGAGAAGCGTTTTCCGTGCTGGACCGTGTAC

>Tom1149GEO_KX897811
CGGGTTGTTGCTGGTCCTCAACGGGGACATGTGCACGCTCTGTTTACACATCCACTCACACCTGTGCACCCTCCGTAGTTCTGTGGTCTGGGGGACCCTGTCTTCCTGCCGTGGTTCTACGTCTTTACACACACACTGTAATAAAGTCTTATGGAATGTATGCCGCGTCTAACGCAATACAATACAACTTTCAGCAACGGATCTCTTGGCTCTCGCATCGATGAAGAACGCAGCGAAATGCGATAAGTAATGTGAATTGCAGAATTCAGTGAATCATCGAATCTTTGAACGCACCTTGCGCCCCTTGGCTATTCCGAGGGGCATGCCTGTTTGAGTATCATGAACACCTCAACTCTCATGGTTTGCCGTGATGAGCTTGGACTCTGGGGGTTTTGCTGGCCTGCGGTCGGCTCCCCTCAAATGAATCAGCCTCCCAGTGTTTGGTGGCATCACGGGTGTGATAAATATCTACGCTCGCAGTTGTCCGCCGGGTAACCTTTGGTAACAAAGGTTCGCTGGAGCTCACAGATGTCTCTCCTCAGCGAGGACAGCTTTTTGAACGTTCGATCTCAAATCAGGTAGGACTACCCGCTGAACTTAAGCATATCAATAAGCGGAGGAAAAGAAACTAACAAGGATTCCCCTAGTAACTGCGAGTGAAGCGGGAAGAGCTCAAATTTAAAATCTGGCGTGCCTCTGGTCGTCCGAGTTGTAGTCTAGAGAAGCGTTTTCCGTGCTGGACCGTGTACAATCT

>Tom1150GEO_KX897812
GGGTTGTTGCTGGTCCTCAACGGGGACATGTGCACGCTCTGTTTACACATCCACTCACACCTGTGCACCCTCCGTAGTTCTGTGGTCTGGGGGACCCTGTCTTCCTGCCGTGGTTCTACGTCTTTACACACACACTGTAATAAAGTCTTATGGAATGTATGCCGCGTCTAACGCAATACAATACAACTTTCAGCAACGGATCTCTTGGCTCTCGCATCGATGAAGAACGCAGCGAAATGCGATAAGTAATGTGAATTGCAGAATTCAGTGAATCATCGAATCTTTGAACGCACCTTGCGCCCCTTGGCTATTCCGAGGGGCATGCCTGTTTGAGTATCATGAACACCTCAACTCTCATGGTTTGCCGTGATGAGCTTGGACTCTGGGGGTTTTGCTGGCCTGCGGTCGGCTCCCCTCAAATGAATCAGCCTCCCAGTGTTTGGTGGCATCACGGGTGTGATAAATATCTACGCTCGCAGTTGTCCGCCGGGTAACCTTTGGTAACAAAGGTTCGCTGGAGCTCACAGATGTCTCTCCTCAGCGAGGACAGCTTTTTGAACGTTCGATCTCAAATCAGGTAGGACTACCCGCTGAACTTAAGCATATCAATAAGCGGAGGAAAAGAAACTAACAAGGATTCCCCTAGTAACTGCGAGTGAAGCGGGAAGAGCTCAAATTTAAAATCTGGCGTGCCTCTGGTCGTCCGAGTTGTAGTCTAGAGAAGCGTTTTCCGTGCTGGACCG

>Tom1151GEO_KX897813
CACGGGTTGTTGCTGGTCCTCAACGGGGACATGTGCACGCTCTGTTTACACATCCACTCACACCTGTGCACCCTCCGTAGTTCTGTGGTCTGGGGGACCCTGTCTTCCTGCCGTGGTTCTACGTCTTTACACACACACTGTAATAAAGTCTTATGGAATGTATGCCGCGTCTAACGCAATACAATACAACTTTCAGCAACGGATCTCTTGGCTCTCGCATCGATGAAGAACGCAGCGAAATGCGATAAGTAATGTGAATTGCAGAATTCAGTGAATCATCGAATCTTTGAACGCACCTTGCGCCCCTTGGCTATTCCGAGGGGCATGCCTGTTTGAGTATCATGAACACCTCAACTCTCATGGTTTGCCGTGATGAGCTTGGACTCTGGGGGTTTTGCTGGCCTGCGGTCGGCTCCCCTCAAATGAATCAGCCTCCCAGTGTTTGGTGGCATCACGGGTGTGATAAATATCTACGCTCGCAGTTGTCCGCCGGGTAACCTTTGGTAACAAAGGTTCGCTGGAGCTCACAGATGTCTCTCCTCAGCGAGGACAGCTTTTTGAACGTTCGATCTCAAATCAGGTAGGACTACCCGCTGAACTTAAGCATATCAATAAGCGGAGGAAAAGAAACTAACAAGGATTCCCCTAGTAACTGCGAGTGAAGCGGGAAGAGCTCAAATTTAAAATCTGGCGTGCCTCTGGTCGTCCGAGTTGTAGTCTAGAGAAGCGTTTTCCGTGCTGGACCGTGTAC

>Tom1152GEO_KX897814
ACGGGTTGTTGCTGGTCCTCAACGGGGACATGTGCACGCTCTGTTTACACATCCACTCACACCTGTGCACCCTCCGTAGTTCTGTGGTCTGGGGGACCCTGTCTTCCTGCCGTGGTTCTACGTCTTTACACACACACTGTAATAAAGTCTTATGGAATGTATGCCGCGTCTAACGCAATACAATACAACTTTCAGCAACGGATCTCTTGGCTCTCGCATCGATGAAGAACGCAGCGAAATGCGATAAGTAATGTGAATTGCAGAATTCAGTGAATCATCGAATCTTTGAACGCACCTTGCGCCCCTTGGCTATTCCGAGGGGCATGCCTGTTTGAGTATCATGAACACCTCAACTCTCATGGTTTGCCGTGATGAGCTTGGACTCTGGGGGTTTTGCTGGCCTGCGGTCGGCTCCCCTCAAATGAATCAGCCTCCCAGTGTTTGGTGGCATCACGGGTGTGATAAATATCTACGCTCGCAGTTGTCCGCCGGGTAACCTTTGGTAACAAAGGTTCGCTGGAGCTCACAGATGTCTCTCCTCAGCGAGGACAGCTTTTTGAACGTTCGATCTCAAATCAGGTAGGACTACCCGCTGAACTTAAGCATATCAATAAGCGGAGGAAAAGAAACTAACAAGGATTCCCCTAGTAACTGCGAGTGAAGCGGGAAGAGCTCAAATTTAAAATCTGGCGTGCCTCTGGTCGTCCGAGTTGTAGTCTAGAGAAGCGTTTTCCGTGCTGGACCGTGTAC

>Tom1153GEO_KX897815
CGTCACGGGTTGTTGCTGGTCCTCAACGGGGACATGTGCACGCTCTGTTTACACATCCACTCACACCTGTGCACCCTCCGTAGTTCTGTGGTCTGGGGGACCCTGTCTTCCTGCCGTGGTTCTACGTCTTTACACACACACTGTAATAAAGTCTTATGGAATGTATGCCGCGTCTAACGCAATACAATACAACTTTCAGCAACGGATCTCTTGGCTCTCGCATCGATGAAGAACGCAGCGAAATGCGATAAGTAATGTGAATTGCAGAATTCAGTGAATCATCGAATCTTTGAACGCACCTTGCGCCCCTTGGCTATTCCGAGGGGCATGCCTGTTTGAGTATCATGAACACCTCAACTCTCATGGTTTGCCGTGATGAGCTTGGACTCTGGGGGTTTTGCTGGCCTGCGGTCGGCTCCCCTCAAATGAATCAGCCTCCCAGTGTTTGGTGGCATCACGGGTGTGATAAATATCTACGCTCGCAGTTGTCCGCCAGGTAACCTTTGGTAACAAAGGTTCGCTGGAGCTCACAGATGTCTCTCCTCAGCGAGGACAGCTTTTTGAACGTTCGATCTCAAATCAGGTAGGACTACCCGCTGAACTTAAGCATATCAATAAGCGGAGGAAAAGAAACTAACAAGGATTCCCCTAGTAACTGCGAGTGAAGCGGGAAGAGCTCAAATTTAAAATCTGGCGTGCCTCTGGTCGTCCGAGTTGTAGTCTAGAGAAGCGTTTTCCGTGCTGGACCGTGTACA

>Tom1154GEO_KX897816
TCGTCACGGGTTGTTGCTGGTCCTCAACGGGGACATGTGCACGCTCTGTTTACACATCCACTCACACCTGTGCACCCTCCGTAGTTCTGTGGTCTGGGGGACCCTGTCTTCCTGCCGTGGTTCTACGTCTTTACACACACACTGTAATAAAGTCTTATGGAATGTATGCCGCGTCTAACGCAATACAATACAACTTTCAGCAACGGATCTCTTGGCTCTCGCATCGATGAAGAACGCAGCGAAATGCGATAAGTAATGTGAATTGCAGAATTCAGTGAATCATCGAATCTTTGAACGCACCTTGCGCCCCTTGGCTATTCCGAGGGGCATGCCTGTTTGAGTATCATGAACACCTCAACTCTCATGGTTTGCCGTGATGAGCTTGGACTCTGGGGGTTTTGCTGGCCTGCGGTCGGCTCCCCTCAAATGAATCAGCCTCCCAGTGTTTGGTGGCATCACGGGTGTGATAAATATCTACGCTCGCAGTTGTCCGCCAGGTAACCTTTGGTAACAAAGGTTCGCTGGAGCTCACAGATGTCTCTCCTCAGCGAGGACAGCTTTTTGAACGTTCGATCTCAAATCAGGTAGGACTACCCGCTGAACTTAAGCATATCAATAAGCGGAGGAAAAGAAACTAACAAGGATTCCCCTAGTAACTGCGAGTGAAGCGGGAAGAGCTCAAATTTAAAATCTGGCGTGCCTCTGGTCGTCCGAGTTGTAGTCTAGAGAAGCGTTTTCCGTGCTGGACCGTGTACAAGTCTCCTGA

>Tom1155GEO_KX897817
CACGGGTTGTTGCTGGTCCTCAACGGGGACATGTGCACGCTCTGTTTACACATCCACTCACACCTGTGCACCCTCCGTAGTTCTGTGGTCTGGGGGACCCTGTCTTCCTGCCGTGGTTCTACGTCTTTACACACACACTGTAATAAAGTCTTATGGAATGTATGCCGCGTCTAACGCAATACAATACAACTTTCAGCAACGGATCTCTTGGCTCTCGCATCGATGAAGAACGCAGCGAAATGCGATAAGTAATGTGAATTGCAGAATTCAGTGAATCATCGAATCTTTGAACGCACCTTGCGCCCCTTGGCTATTCCGAGGGGCATGCCTGTTTGAGTATCATGAACACCTCAACTCTCATGGTTTGCCGTGATGAGCTTGGACTCTGGGGGTTTTGCTGGCCTGCGGTCGGCTCCCCTCAAATGAATCAGCCTCCCAGTGTTTGGTGGCATCACGGGTGTGATAAATATCTACGCTCGCAGTTGTCCGCCAGGTAACCTTTGGTAACAAAGGTTCGCTGGAGCTCACAGATGTCTCTCCTCAGCGAGGACAGCTTTTTGAACGTTCGATCTCAAATCAGGTAGGACTACCCGCTGAACTTAAGCATATCAATAAGCGGAGGAAAAGAAACTAACAAGGATTCCCCTAGTAACTGCGAGTGAAGCGGGAAGAGCTCAAATTTAAAATCTGGCGTGCCTCTGGTCGTCCGAGTTGTAGTCTAGAGAAGCGTTTTCCGTGCTGGACCGTGTGTAC

>Tom1156GEO_KX897818
ACGGGTTGTTGCTGGTCCTCAACGGGGACATGTGCACGCTCTGTTTACACATCCACTCACACCTGTGCACCCTCCGTAGTTCTGTGGTCTGGGGGACCCTGTCTTCCTGCCGTGGTTCTACGTCTTTACACACACACTGTAATAAAGTCTTATGGAATGTATGCCGCGTCTAACGCAATACAATACAACTTTCAGCAACGGATCTCTTGGCTCTCGCATCGATGAAGAACGCAGCGAAATGCGATAAGTAATGTGAATTGCAGAATTCAGTGAATCATCGAATCTTTGAACGCACCTTGCGCCCCTTGGCTATTCCGAGGGGCATGCCTGTTTGAGTATCATGAACACCTCAACTCTCATGGTTTGCCGTGATGAGCTTGGACTCTGGGGGTTTTGCTGGCCTGCGGTCGGCTCCCCTCAAATGAATCAGCCTCCCAGTGTTTGGTGGCATCACGGGTGTGATAAATATCTACGCTCGCAGTTGTCCGCCAGGTAACCTTTGGTAACAAAGGTTCGCTGGAGCTCACAGATGTCTCTCCTCAGCGAGGACAGCTTTTTGAACGTTCGATCTCAAATCAGGTAGGACTACCCGCTGAACTTAAGCATATCAATAAGCGGAGGAAAAGAAACTAACAAGGATTCCCCTAGTAACTGCGAGTGAAGCGGGAAGAGCTCAAATTTAAAATCTGGCGTGCCTCTGGTCGTCCGAGTTGTAGTCTAGAGAAGCGTTTTCCGTGCTGGACCGTGAC

>Tom1157GEO_KX897819
GGGTTGTTGCTGGTCCTCAACGGGGACATGTGCACGCTCTGTTTACACATCCACTCACACCTGTGCACCCTCCGTAGTTCTGTGGTCTGGGGGACCCTGTCTTCCTGCCGTGGTTCTACGTCTTTACACACACACTGTAATAAAGTCTTATGGAATGTATGCCGCGTCTAACGCAATACAATACAACTTTCAGCAACGGATCTCTTGGCTCTCGCATCGATGAAGAACGCAGCGAAATGCGATAAGTAATGTGAATTGCAGAATTCAGTGAATCATCGAATCTTTGAACGCACCTTGCGCCCCTTGGCTATTCCGAGGGGCATGCCTGTTTGAGTATCATGAACACCTCAACTCTCATGGTTTGCCGTGATGAGCTTGGACTCTGGGGGTTTTGCTGGCCTGCGGTCGGCTCCCCTCAAATGAATCAGCCTCCCAGTGTTTGGTGGCATCACGGGTGTGATAAATATCTACGCTCGCAGTTGTCCGCCGGGTAACCTTTGGTAACAAAGGTTCGCTGGAGCTCACAGATGTCTCTCCTCAGCGAGGACAGCTTTTTGAACGTTCGATCTCAAATCAGGTAGGACTACCCGCTGAACTTAAGCATATCAATAAGCGGAGGAAAAGAAACTAACAAGGATTCCCCTAGTAACTGCGAGTGAAGCGGGAAGAGCTCAAATTTAAAATCTGGCGTGCCTCTGGTCGTCCGAGTTGTAGTCTAGAGAAGCGTTTTCCGTGCTGGACCGTGTACAAGTCTCCTGA

>Tom1158GEO_KX897820
GGTTGTTGCTGGTCCTCAACGGGGACATGTGCACGCTCTGTTTACACATCCACTCACACCTGTGCACCCTCCGTAGTTCTGTGGTCTGGGGGACCCTGTCTTCCTGCCGTGGTTCTACGTCTTTACACACACACTGTAATAAAGTCTTATGGAATGTATGCCGCGTCTAACGCAATACAATACAACTTTCAGCAACGGATCTCTTGGCTCTCGCATCGATGAAGAACGCAGCGAAATGCGATAAGTAATGTGAATTGCAGAATTCAGTGAATCATCAAATCTTTGAACGCACCTTGCGCCCCTTGGCTATTCCGAGGGGCATGCCTGTTTGAGTATCATGAACACCTCAACTCTCATGGTTTGCCGTGATGAGCTTGGACTCTGGGGGTTTTGCTGGCCTGCGGTCGGCTCCCCTCAAATGAATCACGCCTCCCAGTGTTTGGTGGCATCACGGGTGTGATAAATATCTACGCTCGCAGTTGTCCGCCGGGTAACCTTTGGTAACAAAGGTTCGCTGGAGCTCACAGATGTCTCTCCTCAGCGAGGACAGCTTTTTGAACGTTCGATCTCAAATCANGTAGGACTACCCGCTGAACTTAAGCATATCAATAAGCGGAGGAAAAGAAACTAACAAGGATTCCCCTAGTAACTGCGAGTGAAGCGGGAAGAGCTCAAATTTAAAATCTGGCGTGCCTCTGGTCGTCCNAGTTGTAGTCTAGAGAAGCGTTTTCCGTGCTGGACCGTGTACAAGTCTCCTGACT

>Tom1159GEO_KX897821
ACGGGTTGTTGCTGGTCCTCAACGGGGACATGTGCACGCTCTGTTTACACATCCACTCACACCTGTGCACCCTCCGTAGTTCTGTGGTCTGGGGGACCCTGTCTTCCTGCCGTGGTTCTACGTCTTTACACACACACTGTAATAAAGTCTTATGGAATGTATGCCGCGTCTAACGCAATACAATACAACTTTCAGCAACGGATCTCTTGGCTCTCGCATCGATGAAGAACGCAGCGAAATGCGATAAGTAATGTGAATTGCAGAATTCAGTGAATCATCGAATCTTTGAACGCACCTTGCGCCCCTTGGCTATTCCGAGGGGCATGCCTGTTTGAGTATCATGAACACCTCAACTCTCATGGTTTGCCGTGATGAGCTTGGACTCTGGGGGTTTTGCTGGCCTGCGGTCGGCTCCCCTCAAATGAATCAGCCTCCCAGTGTTTGGTGGCATCACGGGTGTGATAAATATCTACGCTCGCAGTTGTCCGCCAGGTAACCTTTGGTAACAAAGGTTCGCTGGAGCTCACAGATGTCTCTCCTCAGCGAGGACAGCTTTTTGAACGTTCGATCTCAAATCAGGTAGGACTACCCGCTGAACTTAAGCATATCAATAAGCGGAGGAAAAGAAACTAACAAGGATTCCCCTAGTAACTGCGAGTGAAGCGGGAAGAGCTCAAATTTAAAATCTGGCGTGCCTCTGGTCGTCCGAGTTGTAGTCTAGAGAAGCGTTTTCCGTGCTGGACCGTGTACAAGTCTC

>Tom1160GEO_KX897822
ATCGTCACGGGTTGTTGCTGGTCCTCAACGGGGACATGTGCACGCTCTGTTTACACATCCACTCACACCTGTGCACCCTCCGTAGTTCTGTGGTCTGGGGGACCCTGTCTTCCTGCCGTGGTTCTACGTCTTTACACACACACTGTAATAAAGTCTTATGGAATGTATGCCGCGTCTAACGCAATACAATACAACTTTCAGCAACGGATCTCTTGGCTCTCGCATCGATGAAGAACGCAGCGAAATGCGATAAGTAATGTGAATTGCAGAATTCAGTGAATCATCGAATCTTTGAACGCACCTTGCGCCCCTTGGCTATTCCGAGGGGCATGCCTGTTTGAGTATCATGAACACCTCAACTCTCATGGTTTGCCGTGATGAGCTTGGACTCTGGGGGTTTTGCTGGCCTGCGGTCGGCTCCCCTCAAATGAATCAGCCTCCCAGTGTTTGGTGGCATCACGGGTGTGATAAATATCTACGCTCGCAGTTGTCCGCCNGGTAACCTTTGGTAACAAAGGTTCGCTGGAGCTCACAGATGTCTCTCCTCAGCGAGGACAGCTTTTTGAACGTTCGATCTCAAATCAGGTAGGACTACCCGCTGAACTTAAGCATATCAATAAGCGGAGGAAAAGAAACTAACAAGGATTCCCCTAGTAACTGCGAGTGAAGCGGGAAGAGCTCAAATTTAAAATCTGGCGTGCCTCTGGTCGTCCGAGTTGTAGTCTAGAGAAGCGTTTTCCGTGCTGGACCGTGTACAAGTCTCCGA

>Tom1161GEO_KX897823
CGATCGCACACGGTTGTTGCTGGCCCCCAAACCGGGCACGTGCACACCCTGTTTACGCATCCACTCACACCTGTGCACCCTCTGTAGTTCTGTGGANCGGNAGACGTCGTCTTCCTTCCGTGGCTCTACGTCTTTACACACACNCCGTAGCGAAGTCTCATGGAATGTTTTTCGCGTTTAACGCAATACAATACAACTTTCAGCAACGGATCTCTTGGCTCTCGCATCGATGAAGAACGCAGCGAAATGCGATAAGTAATGTGAATTGCAGAATTCAGTGAATCATCGAATCTTTGAACGCACCTTGCGCCCCTTGGTTATTCCTCGGGGCATGCCTGTTTGAGTATCATGAACACCTCAACTCTCGTGGTCTTCCATGATGAGCTTGGACTTTGGGGGTTTGCTGGCCCTGTGGCCGGCTCCTCTCAAACNAATCAGCTTGCCAGTGTTNGGCGGCGTCACGGGTGTGATAACCATCTACGCTTGCGATCGCCTGCCAGATAACCCTCAGCGATGAAGGTTCATTGGGGCTCACAAAAGTCTCTCCACGGCGAGGACGAATTTTGAATGTTCGATCTCAAATCAGGTAGGACTACCCGCTGAACTTAAGCATATCAATAAGCGGAGGAAAAGAAACTAACAAGGATTCCCCTAGTAACTGCGAGTGAAGCGGGAAGAGCTCAAATTTAAAATCTGGCGTGCCTCCGGTCGTCCGAATTGTAGTCTGGAGAAGNGTTTTCCGTGCTGGACCGTGTACAAGTCTCCTGA

>Tom1162GEO_KX897824
CGGGTTGTTGCTGGCCCCCAAAAGGGGCACGTGCACGCTCTGTTTACACATCCACTCACACCTGTGCACCCTCTGTAGTTCTGTGGATCGGGAGACGTCGTCTTCCTTCTGCGGCTCTACTTCTTTACACACACACTGTAGCGAAGTCTCATGGAATGTTTTTTCGCGTTTAACGCAATACAATACAACTTTCAGCAACGGATCTCTTGGCTCTCGCATCGATGAAGAACGCAGCGAAATGCGATAAGTAATGTGAATTGCAGAATTCAGTGAATCATCGAATCTTTGAACGCACCTTGCGCCCCTTGGTTATTCCTCGGGGCATGCCTGTTTGAGTATCATGAACATCTCAACTCTCATGGTCTTCCGTGATGAGCTTGGACTTTGGGGGTTTGCTGGCCCTGTGGCCGGCTCCTCTCAAATGGATCAGCTTGCCAGTGTTTGGCGGCGTCACGGGTGTGATAACTATCTACGCCCGCGGCCGTCTGTCAGGTAACCCTCAGCGATGAAGGTTCATTGGGGCTCACAAATGTCTCTCCCCGGCGAGGACAACTTTTGAACGTTCGATCTCAAATCAGGTAGGACTACCCGCTGAACTTAAGCATATCAATAAGCGGAGGAAAAGAAACTAACAAGGATTCCCCTAGTAACTGCGAGTGAAGCGGGAAGAGCTCAAATTTAAAATCTGGCGTGCCTTTGGTCGTCCGAATTGTAGTCTGGAGAAGCGTTTTCGGCGCTGGACCGTGTACAA

>Tom1163GEO_KX897825
CGGGTTGTTGCTGGCCCGCAACCGGGCACGTGCACGCCCTGTTTACGCATCCACTCACACCTGTGCACCCTCTGTAGTTCTGTGGATCGGGAGACGTCGTCTTCCTTCCGTGGCTCCTACTTCTTTACACACACACCGTAGCCAAGTCTCATGGAATGTTTTTCGCGTTTAACGCAATACAATACAACTTTCAGCAACGGATCTCTTGGCTCTCGCATCGATGAAGAACGCAGCGAAATGCGATAAGTAATGTGAATTGCAGAATTCAGTGAATCATCGAATCTTTGAACGCACCTTGCGCCCCTTGGTTATTCCTCGGGGCATGCCTGTTTGAGTATCATGAACACCTCAACTCTCGTGGTCTTCCATGATGAGCTTGGACTTTGGGGGTTTGCTGGCCCTGTGGCCGGCTCCTCTCAAACGAATCAGCTTGCCAGTGTTTGGCGGCGTCACGGGTGTGATAACCATCTACGCTCGCGATCGCCAGCCAGATAACCCTCAGCGATGAAGGTTCATTGGGGCTCATAAAAGTCTCTCCACGGCGAGGACGGATTTTGAATGTTCGATCTCAAATCAGGTAGGACTACCCGCTGAACTTAAGCATATCAATAAGCGGAGGAAAAGAAACTAACAAGGATTCCCCTAGTAACTGCGAGTGAAGCGGGAAGAGCTCAAATTTAAAATCTGGCGTGCCTCCGGTCGTCCAAATTGTAGTCTGGAGAAGCGTTTTCGCGGCTGGAC

>Tom1164GEO_KX897826
TCGCAACACGGGTTGTTGCTGGCCCGCAACCGGGCACGTGCACGCCCTGTTTACGCATCCACTCACACCTGTGCACCCTCTGTAGTTCTGTGGATCGGGAGACGTCGTCTTCCTTCCGTGGCTCCCTTTCCCCCCGACCAAGGTTTTCCGTTTAACATATTTCACGGAACAAGATATTTTACTCCCTGTCGGCGTTGTGGGGGCCCCCAGGGCGGATAG

>Tom1165GEO_KX897827
TCGCAACACGGGTTGTTGCTGGCCCCGCAACCGGGCACGTGCACGCCCTGTTTACGCATCCACTCACACCTGTGCACCCTCTGTAGTTCTGTGGATCGGGAGACGTCGTCTTCCTTCCGTGGCTCCTACCTCTTTACACACACACCGTAGCCAAGTCTCATGGAATGTTTTTCGCGTTTAACGCAATACAATACAACTTTCAGCAACGGATCTCTTGGCTCTCGCATCGATGAAGAACGCAGCGAAATGCGATAAGTAATGTGAATTGCAGAATTCAGTGAATCATCGAATCTTTGAACGCACCTTGCGCCCCTTGGTTATTCCTCGGGGCATGCCTGTTTGAGTATCATGAACACCTCAACTCTCGTGGTCTTCCATGATGAGCTTGGACTTTGGGGGTTTGCTGGCCCTGTGGCCGGCTCCTCTCAAACGAATCAGCTTGCCAGTGTTTGGCGGCGTCACGGGTGTGATAACCATCTACGCTCGCGATCGCCTGCCAGATAACCCTCAGCGATGAAGGTTCATTGGGGCTCATAAAAGTCTCTCCACGGCGAGGACGGATTTTGAATGTTCGATCTCAAATCAGGTAGGACTACCCGCTGAACTTAAGCATATCAATAAGCGGAGGAAAAGAAACTAACAAGGATTCCCCTAGTAACTGCGAGTGAAGCGGGAAGAGCTCAAATTTAAAATCTGGCGTGCCTCCGGTCGTCCGAATTGTAGTCTGGAGAANCGTTTTCCGTGCTGGACCGTGTAC

>Tom1166GEO_KX897828
ATGTCACAGAGTTGTTGCTGGCCCCTGTACGGGGGCATGTGCACACTCTGTTTACACATCCACTCACACCTGTGCACCCTCTGTAGTTCTATGGCCTGGGGGGGCTCTGTCCTCCTGCGCTGTGGTTCTACGTCTTTACACACACACTGTAATAAAGTCTTATGGAATGTATGTCGCGTTTAACGCAATGAAATACAACTTTCAGCAACGGATCTCTTGGCTCTCGCATCGATGAAGAACGCAGCGAAATGCGATAAGTAATGTGAATTGCAGAATTCAGTGAATCATCGAATCTTTGAACGCACCTTGCGCCCTTTGGCTATTCCGAAGGGCATGCCTGTTTGAGTATCATGAACACCTCAACTCTCACGGCTTGCCTGTGATGAGCTTGGACTTTGGGGGTCTTGCTGGCCTGTGGTCGGCTCCTCTCGAATAAATTAGCTTGCCGGTGTTTGGTGGGGTCACAGGTGTGATAACTATCTACGCTTGCGTTTTTCCACCGGGTAACCTTCAGCAATGGAGGTTCACCGGAGCTTACAAATGTCTCTCCTCAGTGAAGACAGATTTTGACCGTTTGATCTCAAATCAGGTAGGACTACCCGCTGAACTTAAGCATATCAATAAGCGGAGGAAAAGAAACTAACAAGGATTCCCCTAGTAACTGCGAGTGAAGCGGGAAGAGCTCAAATTTAAAATCTGGCGTGCCTCTGGCCGTCCGAGTTGTAGTCTGGAGAAGCGTTTTCCGTGCTGGACCGTGTAC

>Tom1167GEO_KX897829
TTTCTGGCCGCACGTGCACCCGCCCCTCACCTGTGCACCCTCGATCTGTACATCTCTCCTTCCGTGGCCTTACCCCCGTACCATCTCATGAATGTTTTTCCGTTTATAAATACAACTTTCACGATCTCTTGGCTCTCATCAAACCCAATGCATAATATGTGAATTGCAAATCTGAATCATCAATCTTAACGCCCTTGCCCCTTGGTTATTCCTCGGGCAGCCGTTTGATATCATGAACACCTCAACTCTCTGGTCTTCCTGATGAGCTTGGACTTTGGGGGTTTGCTGGGGCCCATCATGGGGGTCCGGTGAACTCTACCTCCGATCCTGATAACAAGTTGGGCTGACACAGGGAACCGCAACATATAAAAAAAGATTGTAGGGGGAATGGGGATGAAAAGTGGCTGGGGCCGCATCCCTTTTGGGAAGTTTTTTTATT

>Tom1168GEO_KX897830
TCGCAACACGGGTTGTTCTTGGCCCCCAAACCAGGGCACGTGCACGCCCTGTTTACGCATCCACTCACACCTGTGCACCCTCTGTAGTTCTGTGGATCGGGAGACGTCGTCTTCCTTCCGTGGCTCTACGTCTTTACACACACACCGTAGCCAAGTCTCATGGAATGTTTTTCGCGTTTAACGCAATACAATACAACTTTCAGCAACGGATCTCTTGGCTCTCGCATCGATGAAGAACGCAGCGAAATGCGATAAGTAATGTGAATTGCAGAATTCAGTGAATCATCGAATCTTTGAACGCACCTTGCGCCCCTTGGTTATTCCTCGGGGCATGCCTGTTTGAGTATCATGAACACCTCAACTCTCGTGGTCTTCCATGATGAGCTTGGACTTTGGGGGTTTGCTGGCCCTGTGGCCGGCTCCTCTCAAATGAATCAGCTTGCCAGTGTTTGGCGGCGTCACGGGTGTGATAACCATCTACGCTCGCGATCGCCTGCCAGATAACCCTCAGCGATGAAGGTTCATTGGGGCTCATAAAAGTCTCTCCACGGCGAGGACGGATTTTGAATGTTCGATCTCAAATCAGGTAGGACTACCCGCTGAACTTAAGCATATCAATAAGCGGAGGAAAAGAAACTAACAAGGATTCCCCTAGTAACTGCGAGTGAAGCGGGAAGAGCTCAAATTTAAAATCTGGCGTGCCTCCGGTCGTCCGAATTGTAGTCTGGAGAAGNGTTTTCCGTGCTGGACCGTGTAC

>Tom1169GEO_KX897831
TGTCACAGGAGTTGTTGCTGGCCCCTGTACGGGGGCATGTGCACACTCTGTTTACACATCCACTCACACCTGTGCACCCTCTGTAGTTCTATGGCCTGGGGGGGCTCTGTCCTCCTGCGCTGTGGTTCTACGTCTTTACACACACACTGTAATAAAGTCTTATGGAATGTATGTCGCGTTTAACGCAATGAAATACAACTTTCAGCAACGGATCTCTTGGCTCTCGCATCGATGAAGAACGCAGCGAAATGCGATAAGTAATGTGAATTGCAGAATTCAGTGAATCATCGAATCTTTGAACGCACCTTGCGCCCTTTGGCTATTCCGAAGGGCATGCCTGTTTGAGTATCATGAACACCTCAACTCTCACGGCTTGCCTGTGATGAGCTTGGACTTTGGGGGTCTTGCTGGCCTGTGGTCGGCTCCTCTCGAATAAATTAGCTTGCCGGTGTTTGGTGGGGTCACAGGTGTGATAACTATCTACGCTTGCGTTTTTCCACCGGGTAACCTTCAGCAATGGAGGTTCACCGGAGCTTACAAATGTCTCTCCTCAGTGAAGACAGATTTTGACCGTTTGATCTCAAATCAGGTAGGACTACCCGCTGAACTTAAGCATATCAATAAGCGGAGGAAAAGAAACTAACAAGGATTCCCCTAGTAACTGCGAGTGAAGCGGGAAGAGCTCAAATTTAAAATCTGGCGTGCCTCTGGCCGTCCGAGTTGTAGTCTGGAGAAGCGTTTTCCGTGCTGGACCGTAC

>Tom1170GEO_KX897832
CGGGTTGTTGCTGGCCCCCAAAAGGGGCACGTGCACGCTCTGTTTACACATCCACTCACACCTGTGCACCCTCTGTAGTTCTGTGGATCGGGAGACGTCGTCTTCCTTCTGCGGCTCTACTTCTTTACACACACACTGTAGCGAAGTCTCATGGAATGTTTTTTCGCGTTTAACGCAATACAATACAACTTTCAGCAACGGATCTCTTGGCTCTCGCATCGATGAAGAACGCAGCGAAATGCGATAAGTAATGTGAATTGCAGAATTCAGTGAATCATCGAATCTTTGAACGCACCTTGCGCCCCTTGGTTATTCCTCGGGGCATGCCTGTTTGAGTATCATGAACATCTCAACTCTCATGGTCTTCCGTGATGAGCTTGGACTTTGGGGGTTTGCTGGCCCTGTGGCCGGCTCCTCTCAAATGGATCAGCTTGCCAGTGTTTGGCGGCGTCACGGGTGTGATAACTATCTACGCCCGCGGCCGTCTGTCAGGTAACCCTCAGCGATGAAGGTTCATTGGGGCTCACAAATGTCTCTCCCCGGCGAGGACAACTTTTGAACGTTCGATCTCAAATCAGGTAGGACTACCCGCTGAACTTAAGCATATCAATAAGCGGAGGAAAAGAAACTAACAAGGATTCCCCTAGTAACTGCGAGTGAAGCGGGAAGAGCTCAAATTTAAAATCTGGCGTGCCTTTGGTCGTCCGAATTGTAGTCTGGAGAAGCGTTTTCGGCGCTGGACCGTGTAC

>Tom1171GEO_KX897833
CGGGTTGTTGCTGGCCCCCAAAAGGGGCACGTGCACGCTCTGTTTACACATCCACTCACACCTGTGCACCCTCTGTAGTTCTGTGGATCGGGAGACGTCGTCTTCCTTCTGCGGCTCTACTTCTTTACACACACACTGTAGCGAAGTCTCATGGAATGTTTTTTCGCGTTTAACGCAATACAATACAACTTTCAGCAACGGATCTCTTGGCTCTCGCATCGATGAAGAACGCAGCGAAATGCGATAAGTAATGTGAATTGCAGAATTCAGTGAATCATCGAATCTTTGAACGCACCTTGCGCCCCTTGGTTATTCCTCGGGGCATGCCTGTTTGAGTATCATGAACATCTCAACTCTCATGGTCTTCCGTGATGAGCTTGGACTTTGGGGGTTTGCTGGCCCTGTGGCCGGCTCCTCTCAAATGGATCAGCTTGCCAGTGTTTGGCGGCGTCACGGGTGTGATAACTATCTACGCCCGCGGCCGTCTGTCAGGTAACCCTCAGCGATGAAGGTTCATTGGGGCTCACAAATGTCTCTCCCCGGCGAGGACAACTTTTGAACGTTCGATCTCAAATCAGGTAGGACTACCCGCTGAACTTAAGCATATCAATAAGCGGAGGAAAAGAAACTAACAAGGATTCCCCTAGTAACTGCGAGTGAAGCGGGAAGAGCTCAAATTTAAAATCTGGCGTGCCTTTGGTCGTCCGAATTGTATCTGGAGAAGCGTTTTCGGCGCTGGACCGTGTAC

>Tom1172GEO_KX897834
CGGGTTGTTGCTGGCCCCCAAAAGGGGCACGTGCACGCTCTGTTTACACATCCACTCACACCTGTGCACCCTCTGTAGTTCTGTGGATCGGGAGACGTCGTCTTCCTTCTGCGGCTCTACTTCTTTACACACACACTGTAGCGAAGTCTCATGGAATGTTTTTTCGCGTTTAACGCAATACAATACAACTTTCAGCAACGGATCTCTTGGCTCTCGCATCGATGAAGAACGCAGCGAAATGCGATAAGTAATGTGAATTGCAGAATTCAGTGAATCATCGAATCTTTGAACGCACCTTGCGCCCCTTGGTTATTCCTCGGGGCATGCCTGTTTGAGTATCATGAACATCTCAACTCTCATGGTCTTCCGTGATGAGCTTGGACTTTGGGGGTTTGCTGGCCCTGTGGCCGGCTCCTCTCAAATGGATCAGCTTGCCAGTGTTTGGCGGCGTCACGGGTGTGATAACTATCTACGCCCGCGGCCGTCTGTCAGGTAACCCTCAGCGATGAAGGTTCATTGGGGCTCACAAATGTCTCTCCCCGGCGAGGACAACTTTTGAACGTTCGATCTCAAATCAGGTAGGACTACCCGCTGAACTTAAGCATATCAATAAGCGGAGGAAAAGAAACTAACAAGGATTCCCCTAGTAACTGCGAGTGAAGCGGGAAGAGCTCAAATTTAAAATCTGGCGTGCCTTTGGTCGTCCGAATTGTAGTCTGGAGAAGCGTTTTCGGCGCTGGACCGTGTAC

>Tom1173GEO_KX897835
CGGGTTGTTGCTGGCCCCCAAACCGGGCACGTGCACNCCCTGTTTACGCATCCACTCACACCTGTGCACCCTCTGTAGTTCTGTGGACCGGGAGACGTCGTCTTCCTTCCGTGGCTCTACGTCTTTACACACACGCCGTAGCGAAGTCTCATGGAATGTTTTTCGCGTTTAACGCAATACAATACAACTTTCAGCAACGGATCTCTTGGCTCTCGCATCGATGAAGAACGCAGCGAAATGCGATAAGTAATGTGAATTGCAGAATTCAGTGAATCATCGAATCTTTGAACGCACCTTGCGCCCCTTGGTTATTCCTCGGGGCATGCCTGTTTGAGTATCATGAACACCTCAACTCTCGTGGTCTTCCATGATGAGCTTGGACTTTGGGGGTTTGCTGGCCCTGTGGCCGGCTCCTCTCAAACGAATCAGCTTGCCAGTGTTTGGCGGCGTCACGGGTGTGATAACCATCTACGCTTGCGATCGCCTGCCAGATAACCCTCAGCGATGAAGGTTCATTGGGGCTCACAAAAGTCTCTCCACGGCGAGGACAAATTTTGAATGTTCGATCTCAAATCAGGTAGGACTACCCGCTGAACTTAAGCATATCAATAAGCGGAGGAAAAGAAACTAACAAGGATTCCCCTAGTAACTGCGAGTGAAGCGGGAAGAGCTCAAATTTAAAATCTGGCGTGCCTCCGGTCGTCCGAATTGTAGTCTGGAGAAGCGTTTTCCGTGCTGGACCGTGTAC

>Tom1174GEO_KX897836
TCACGGGGTTGTTGCTGGTCCTCAACGGGGACATGTGCACGCTCTGTTTACACATCCACTCACACCTGTGCACCCTCCGTAGTTCTGTGGTCTGGGGGACCCTGTCTTCCTGCCGTGGTTCTACGTCTTTACACACACACTGTAATAAAGTCTTATGGAATGTATGCCGCGTCTAACGCAATACAATACAACTTTCAGCAACGGATCTCTTGGCTCTCGCATCGATGAAGAACGCAGCGAAATGCGATAAGTAATGTGAATTGCAGAATTCAGTGAATCATCGAATCTTTGAACGCACCTTGCGCCCCTTGGCTATTCCGAGGGGCATGCCTGTTTGAGTATCATGAACACCTCAACTCTCATGGTTTGCCGTGATGAGCTTGGACTCTGGGGGTTTTGCTGGCCTGCGGTCGGCTCCCCTCAAATGAATCAGCCTCCCAGTGTTTGGTGGCATCACGGGTGTGATAAATATCTACGCTCGCAGTTGTCCGCCNGGTAACCTTTGGTAACAAAGGTTCGCTGGAGCTCACAGATGTCTCTCCTCAGCGAGGACAGCTTTTTGAACGTTCGATCTCAAATCAGGTAGGACTACCCGCTGAACTTAAGCATATCAATAAGCGGAGGAAAAGAAACTAACAAGGATTCCCCTAGTAACTGCGAGTGAAGCGGGAAGAGCTCAAATTTAAAATCTGGCGTGCCTCTGGTCGTCCGAGTTGTAGTCTAGAGAAGCGTTTTCCGTGCTGGACCGTGTAC

>Tom1175GEO_KX897837
TCACGGGTTGTTGCTGGTCCTCAACGGGGACATGTGCACGCTCTGTTTACACATCCACTCACACCTGTGCACCCTCCGTAGTTCTGTGGTCTGGGGGACCCTGTCTTCCTGCCGTGGTTCTACGTCTTTACACACACACTGTAATAAAGTCTTATGGAATGTATGCCGCGTCTAACGCAATACAATACAACTTTCAGCAACGGATCTCTTGGCTCTCGCATCGATGAAGAACGCAGCGAAATGCGATAAGTAATGTGAATTGCAGAATTCAGTGAATCATCGAATCTTTGAACGCACCTTGCGCCCCTTGGCTATTCCGAGGGGCATGCCTGTTTGAGTATCATGAACACCTCAACTCTCATGGTTTGCCGTGATGAGCTTGGACTCTGGGGGTTTTGCTGGCCTGCGGTCGGCTCCCCTCAAATGAATCAGCCTCCCAGTGTTTGGTGGCATCACGGGTGTGATAAATATCTACGCTCGCAGTTGTCCGCCNGGTAACCTTTGGTAACAAAGGTTCGCTGGAGCTCACAGATGTCTCTCCTCAGCGAGGACAGCTTTTTGAACGTTCGATCTCAAATCAGGTAGGACTACCCGCTGAACTTAAGCATATCAATAAGCGGAGGAAAAGAAACTAACAAGGATTCCCCTAGTAACTGCGAGTGAAGCGGGAAGAGCTCAAATTTAAAATCTGGCGTGCCTCTGGTCGTCCGAGTTGTAGTCTAGAGAAGCGTTTTCCGTGCTGGACCGTGTAC

>Tom1176GEO_KX897838
TCGCAACACGGGTTGTTGCTGGCCCCCAAACCGGGCACGTGCACACCCTGTTTACGCATCCACTCACACCTGTGCACCCTCTGTAGTTCTGTGGACCGGGAGACGTCGTCTTCCTTCCGTGGCTCTACGTCTTTACACACACGCCGTAGCGAAGTCTCATGGAATGTTTTTCGCGTTTAACGCAATACAATACAACTTTCAGCAACGGATCTCTTGGCTCTCGCATCGATGAAGAACGCAGCGAAATGCGATAAGTAATGTGAATTGCAGAATTCAGTGAATCATCGAATCTTTGAACGCACCTTGCGCCCCTTGGTTATTCCTCGGGGCATGCCTGTTTGAGTATCATGAACACCTCAACTCTCGTGGTCTTCCATGATGAGCTTGGACTTTGGGGGTTTGCTGGCCCTGTGGCCGGCTCCTCTCAAACGAATCAGCTTGCCAGTGTTTGGCGGCGTCACGGGTGTGATAACCATCTACGCTTGCGATCGCCTGCCAGATAACCCTCAGCGATGAAGGTTCATTGGGGCTCACAAAAGTCTCTCCACGGCGAGGACAAATTTTGAATGTTCGATCTCAAATCAGGTAGGACTACCCGCTGAACTTAAGCATATCAATAAGCGGAGGAAAAGAAACTAACAAGGATTCCCCTAGTAACTGCGAGTGAAGCGGGAAGAGCTCAAATTTAAAATCTGGCGTGCCTCCGGTCGTCCGAATTGTAGTCTGGAGAAGCGTTTTCCGTGCTGGACCGTGTAC

>Tom1177GEO_KX897839
TCACGGGTTGTTGCTGGTCCTCAACGGGGACATGTGCACGCTCTGTTTACACATCCACTCAGACTGTGCACCCTCCGTAGTTCTGTGGTCTGGGGGACCTGTCTTCCTGCCGTGGTTCTACGTCTTTACACACACACTGTAATAAAGTCTTATGGAATGTATGCCGCGTCTAACGCAATACAATACAACTTTCAGCAACGGATCTCTTGGCTCTCGCATCGATGAAGAACGCAGCGAAATGCGATAAGTAATGTGAATTGCAGAATTCAGTGAATCATCNAATCTTTGAACGCACCTTGCGCCCCTTGGCTATTCCGAGGGGCATGCCTGTTTGAGTATCATGAACACCTCAACTCTCATGGTTTGCCGTGATGAGCTTGGACTCTGGGGGTTTTGCTGGCCTGCGGTCGGCTCCCCTCAAATGAATCAGCCTCCCAGTGTTTGGTGGCATCACGGGTGTGATAAATATCTACGCTCGCAGTTGTCCGCCAGGTAACCTTTGGTAACAAAGGTTCGCTGGAGCTCACAGATGTCTCTCCTCAGCGAGGACAGCTTTTTGAACGTTCGATCTCAAATCAGGTAGGACTACCCGCTGAACTTAAGCATATCAATAAGCGGAGGAAAAGAAACTAACAAGGATTCCCCTAGTAACTGCGAGTGAAGCGGGAAGAGCTCAAATTTAAAATCTGGCGTGCCTCTGGTCGTCCGAGTTGTAGTCTAGAGAAGCGTTTTCCGTGCTGGACCGTGTAC

>Tom1178GEO_KX897840
CGGGTTGTTGCTGGCCCCCAAACCGGGCACGTGCACGCCCTGTTTACGCATCCACTCACACCTGTGCACCCTCTGTAGTTCTGTGGATCGGAAGACGTCGTCTTCCTTCCGTGGCTCTACGTCTTTACACACACACCGTAGCGAAGTCTCATGGAATGTTTTTCGCGTTTAACGCAATACAATACAACTTTCAGCAACGGATCTCTTGGCTCTCGCATCGATGAAGAACGCAGCGAAATGCGATAAGTAATGTGAATTGCAGAATTCAGTGAATCATCGAATCTTTGAACGCACCTTGCGCCCCTTGGTTATTCCTCGGGGCATGCCTGTTTGAGTATCATGAACACCTCAACTCTCGTGGTCTTCCATGATGAGCTTGGACTTTGGGGGTTTGCTGGCCCTGTGGCCGGNTCCTCTCANANAAATCAGCTTGCCAGTGTTCGGCGGCGTCACGGGTGTGATAACCATCTACGCTCGCGATCGCCTGCCAGATAACCCTCAGCGATGAAGGTTCATTGGGGCTCATAAAAGTCTCTCCACGGCGAGGACGAATTTTGAACGTTCGATCTCAAATCAGGTAGGACTACCCGCTGAACTTAAGCATATCAATAAGCGGAGGAAAAGAAACTAACAAGGATTCCCCTAGTAACTGCGAGTGAAGCGGGAAGAGCTCANATTTAAAATCTGGCGTGCCTCCGGTCGTCCGAATTGTAGTCTGGAGAAGCGTTTTCCGTGCTGGACCGTGTACAA

>Tom1179GEO_KX897841
CGGGTTGTTGCNGGCCCCCAAAAGGGGCANGTGCACGCTCTGTTTACACATCCACTCACACCTGTGCACCCTCTGTAGTTCTGTGGATCGGGAGACGTCGTCTTCCTTCTGCGGCTCTACTTCTTTACACACACACTGTAGCGAAGTCTCATGGAATGTTTTTTCGCGTTTAACGCAATACAATACAACTTTCAGCAACGGATCTCTTGGCTCTCGCATCGATGAAGAACGCAGCGAAATGCGATAAGTAATGTGAATTGCAGAATTCAGTGAATCATCGAATCTTTGAACGCACCTTGCGCCCCTTGGTTATTCCTCGGGGCATGCCTGTTTGAGTATCATGAACATCTCAACTCTCATGGTCTTCCGTGATGAGCTTGGACTTTGGGGGTTTGCTGGCCCTGTGGCCGGCTCCTCTCAAATGGGNNAGCTTGCCNGTGNTTGGCGGCGTCACGGGTGTGATAACTATCTACGCCCGCGGCCGTCTGTCAGGTAACCCTCAGCGANGNAGGTTCATTGGGGCTCANNAATGTCNCTCCCCGGCGAGGACAACTTTNGAACGTTCGATCTNAAATCAGGTAGGACTACCGCGCTGAACTTAAGCATATCAAGTAAGCGGAGGAAAAGAAACTAACAAGGATTCCCCTAGTAANTGCGAGTGAAGCGGGAGAGCTCAAATTTAAGATCTGGCGTGCCTGTNGTCGTCCNAATTGTAGTCTGGAGAAGCGTTTTCGCGCTGGACCGTGTACAA

>Tom1180GEO_KX897842
ACGGGTTGTTGCTGGTCCTCAACGGGGACATGTGCACGCTCTGTTTACACATCCACTCACACCTGTGCACCCTCCGTAGTTCTGTGGTCTGGGGGACCCTGTCTTCCTGCCGTGGTTCTACGTCTTTACACACACACTGTTATAAAGTCTTATGGAATGTATGCCGCGTCTAACGCAATACAATACAACTTTCAGCAACGGATCTCTTGGCTCTCGCATCGATGAAGAACGCAGCGAAATGCGATAAGTAATGTGAATTGCAGAATTCAGTGAATCATCGAATCTTTGAACGCACCTTGCGCCCCTTGGCTATTCCGAGGGGCATGCCTGTTTGAGTATCATGAACACCTCAACTCTCATGGTTTGCCGTGATGAGCTTGGACTCTGGGGGTTTTGCTGGCCTGCGGTCGGCTCCCCTCAAATGAATCAGCCTCCCAGTGTTTGGTGGCATCACGGGTGTGATAAATATCTACGCTCGCAGTTGTCCGCCAGGTAACCTTTGGTAACAAAGGTTCGCTGGAGCTCACAGATGTCTCTCCTCAGCGAGGACAGCTTTTTGAACGTTCGATCTCAAATCAGGTAGGACTACCCGCTGAACTTAAGCATATCAATAAGCGGAGGAAAAGAAACTAACAAGGATTCCCCTAGTAACTGCGAGTGAAGCGGGAAGAGCTCAAATTTAAAATCTGGCGTGCCTCTGGTCGTCCGAGTTGTAGTCTAGAGAAGCGTTTTCCGTGCTGGACCGTGTAC

>Tom1181GEO_KX897843
ACGGGTTGTTGCTGGTCCTCAACGGGGACATGTGCACGCTCTGTTTACACATCCACTCACACCTGTGCACCCTCCGTAGTTCTGTGGTCTGGGGGACCCTGTCTTCCTGCCGTGGTTCTACGTCTTTACACACACACTGTTATAAAGTCTTATGGAATGTATGCCGCGTCTAACGCAATACAATACAACTTTCAGCAACGGATCTCTTGGCTCTCGCATCGATGAAGAACGCAGCGAAATGCGATAAGTAATGTGAATTGCAGAATTCAGTGAATCATCGAATCTTTGAACGCACCTTGCGCCCCTTGGCTATTCCGAGGGGCATGCCTGTTTGAGTATCATGAACACCTCAACTCTCATGGTTTGCCGTGATGAGCTTGGACTCTGGGGGTTTTGCTGGCCTGCGGTCGGCTCCCCTCAAATGAATCAGCCTCCCAGTGTTTGGTGGCATCACGGGTGTGATAAATATCTACGCTCGCAGTTGTCCGCCNGGTAACCTTTGGTAACAAAGGTTCGCTGGAGCTCACAGATGTCTCTCCTCAGCGAGGACAGCTTTTTGAACGTTCGATCTCAAATCAGGTAGGACTACCCGCTGAACTTAAGCATATCAATAAGCGGAGGAAAAGAAACTAACAAGGATTCCCCTAGTAACTGCGAGTGAAGCGGGAAGAGCTCAAATTTAAAATCTGGCGTGCCTCTGGTCGTCCGAGTTGTAGTCTAGAGAAGCGTTTTCCGTGCTGGACCGTGTAC

>Tom1182GEO_KX897844
CGGGTGTGCTGGCTCGCNCCACTGTNGGNCGANCGTGNGCGCTCTCGTTTNCACNNCNNCNCACACCTGTGCACCTCTCNGTAGNCTCTGTNGTCTGGGGGACACGCGTCTNNNTGCCGCGGTATNNACTGATNNTNACACACACCCTGTTTTATTGTCTTATGGAATGTATGTTTCGTCTAACCAATACAAAGACTTTGGGATCTCTTGGCTCCGCATCATGAAGAACTTTTAATGCGATAATAATGGGACTTGCAAATTCAATGAATCATCGAATCTTTGAACGCACCGTGCGCCCCTTGGCTATTCCAAGGGGCATGCCTGTTTGATATCTTGAACTCCTCGGCTCTCATGGGATGCCGTGATGACTTGGACTCTGGGGGTTTTGCTGGCCTGCTTCGGCTCCCCTCAAATGAAGTTGGGGTTTTGTTTGGTGGCTCTTCGGGGTGATAAATATCACTCTCGCAGTTGTCCGGCCGGAACCTGATAACAAATGTTCCTGGACCACAATGTCTCTCTCTGCAGGACACTTTTTATGCTATCTCTCGTAGACCCATTATTATCTAACGGAGGAAAAAGATTCCCCTATAAGCAGAGACAAAACTCAGTTTCTCGGGTGCCTGGCCGATACTATAAATCGTCTGCTGAGATATCTCGAAAGTGTTATCCGCCTGGACCGTGTAATCTCGA

>Tom1183GEO_KX897845
TCGATCACGGGTTGTTGCTGGTCCNCAACGGGGACATGTGCACGCTCTGTTTACACATCCACTCACACCTGTGCACCCTCCGTAGTTCTGTGGTCTGGGGGACCCTGTCTTCCTGCCGTGGTTCTACGTCTTTACACACACACTGTAATAAAGTCTTATGGAATGTATGCCGCGTCTAACGCAATACAATACAACTTTCAGCAACGGATCTCTTGGCTCTCGCATCGATGAAGAACGCAGCGAAATGCGATAAGTAATGTGAATTGCAGAATTCAGTGAATCATCGAATCTTTGAACGCACCTTGCGCCCCTTGGCTATTCCGAGGGGCATGCCTGTTTGAGTATCATGAACACCTCAACTCTCATGGTTTGCCGTGATGAGCTTGGACTCTGGGGGTTTTGCTGGCCTGCGGTCGGCTCCCCTCAAATGAATCACCTCCCAGTGTTTGGTGGCATCACGGGTGTGATAAATATCTACGCTCGCAGTTGTCCGCCGGGTAACCTTTGGTAACAAANGTTCGCTGGAGCTCACAGATGTCTCTCCTCAGCGAGGACAGCTTTTTGAACGTTCATCTCAAATCAGGTAGGACTACCCGCTGAACTTAAGCATATCAATAAGCGGAGGAAAAGAAACTAACAAGGATTCCCCTAGTAACTGCGAGTGAAGCGGGAAGAGCTCAAATTTAAAATCTGGCGTGCCTCTGGTCGTCCGAGTTGTAGTCTANAGAAGCGTTTTCCGTGCTGGACCGTGTAC

>Tom1184GEO_KX897846
CACGGGTTGTTGCTGGTCCTCAACGGGGACATGTGCACGCTCTGTTTACACATCCACTCACACCTGTGCACCCTCCGTAGTTCTGTGGTCTGGGGGACCCTGTCTTCCTGCCGTGGTTCTACGTCTTTACACACACACTGTAATAAAGTCTTATGGAATGTATGCCGCGTCTAACGCAATACAATACAACTTTCAGCAACGGATCTCTTGGCTCTCGCATCGATGAAGAACGCAGCGAAATGCGATAAGTAATGTGAATTGCAGAATTCAGTGAATCATCGAATCTTTGAACGCACCTTGCGCCCCTTGGCTATTCCGAGGGGCATGCCTGTTTGAGTATCATGAACACCTCAACTCTCATGGTTTGCCGTGATGAGCTTGGACTCTGGGGGTTTTGCTGGCCTGCGGTCGGCTCCCCTCAAATGAATCAGCCTCCCAGTGTTTGGTGGCATCACGGGTGTGATAAATATCTACGCTCGCAGTTGTCCGCCAGGTAACCTTTGGTAACAAAGGTTCGCTGGAGCTCACAGATGTCTCTCCTCAGCGAGGACAGCTTTTTGAACGTTCGATCTCAAATCAGGTAGGACTACCCGCTGAACTTAAGCATATCAATAAGCGGAGGAAAAGAAACTAACAAGGATTCCCCTAGTAACTGCGAGTGAAGCGGGAAGAGCTCAAATTTAAAATCTGGCGTGCCTCTGGTCGTCCGAGTTGTAGTCTAGAGAAGCGTTTTCCGTGCTGGACCGTGTAC

>Tom1185GEO_KX897847
TCACGGGTTGTTGCTGGTCCTCAACGGGGACATGTGCACGCTCTGTTTACACATCCACTCACACCTGTGCACCCTCCGTAGTTCTGTGGTCTGGGGGACCCTGTCTTCCTGCCGTGGTTCTACGTCTTTACACACACACTGTAATAAAGTCTTATGGAATGTATGCCGCGTCTAACGCAATACAATACAACTTTCAGCAACGGATCTCTTGGCTCTCGCATCGATGAAGAACGCAGCGAAATGCGATAAGTAATGTGAATTGCAGAATTCAGTGAATCATCGAATCTTTGAACGCACCTTGCGCCCCTTGGCTATTCCGAGGGGCATGCCTGTTTGAGTATCATGAACACCTCAACTCTCATGGTTTGCCGTGATGAGCTTGGACTCTGGGGGTTTTGCTGGCCTGCGGTCGGCTCCCCTCAAATGAATCAGCCTCCCAGTGTTTGGTGGCATCACGGGTGTGATAAATATCTACGCTCGCAGTTGTCCGCCAGGTAACCTTTGGTAACAAAGGTTCGCTGGAGCTCACAGATGTCTCTCCTCAGCGAGGACAGCTTTTTGAACGTTCGATCTCAAATCAGGTAGGACTACCCGCTGAACTTAAGCATATCAATAAGCGGAGGAAAAGAAACTAACAAGGATTCCCCTAGTAACTGCGAGTGAAGCGGGAAGAGCTCAAATTTAAAATCTGGCGTGCCTCTGGTCGTCCGAGTTGTAGTCTAGAGAAGCGTTTTCCGTGCTGGACCGTGTACAAGTCTCCTGA

>Tom1186GEO_KX897848
TCACGGGTTGTTGCTGGTCCTCAACGGGGACATGTGCACGCTCTGTTTACACATCCACTCACACCTGTGCACCCTCCGTAGTTCTGTGGTCTGGGGGACCCTGTCTTCCTGCCGTGGTTCTACGTCTTTACACACACACTGTAATAAAGTCTTATGGAATGTATGCCGCGTCTAACGCAATACAATACAACTTTCAGCAACGGATCTCTTGGCTCTCGCATCGATGAAGAACGCAGCGAAATGCGATAAGTAATGTGAATTGCAGAATTCAGTGAATCATCGAATCTTTGAACGCACCTTGCGCCCCTTGGCTATTCCGAGGGGCATGCCTGTTTGAGTATCATGAACACCTCAACTCTCATGGTTTGCCGTGATGAGCTTGGACTCTGGGGGTTTTGCTGGCCTGCGGTCGGCTCCCCTCAAATGAATCAGCCTCCCAGTGTTTGGTGGCATCACGGGTGTGATAAATATCTACGCTCGCAGTTGTCCGCCAGGTAACCTTTGGTAACAAAGGTTCGCTGGAGCTCACAGATGTCTCTCCTCAGCGAGGACAGCTTTTTGAACGTTCGATCTCAAATCAGGTAGGACTACCCGCTGAACTTAAGCATATCAATAAGCGGAGGAAAAGAAACTAACAAGGATTCCCCTAGTAACTGCGAGTGAAGCGGGAAGAGCTCAAATTTAAAATCTGGCGTGCCTCTGGTCGTCCGAGTTGTAGTCTAGAGAAGCGTTTTCCGTGCTGGACCGTGTAC

>Tom1187GEO_KX897849
CACGGGTTGTTGCTGGTCCTCAACGGGGACATGTGCACGCTCTGTTTACACATCCACTCACACCTGTGCACCCTCCGTAGTTCTGTGGTCTGGGGGACCCTGTCTTCCTGCCGTGGTTCTACGTCTTTACACACACACTGTAATAAAGTCTTATGGAATGTATGCCGCGTCTAACGCAATACAATACAACTTTCAGCAACGGATCTCTTGGCTCTCGCATCGATGAAGAACGCAGCGAAATGCGATAAGTAATGTGAATTGCAGAATTCAGTGAATCATCGAATCTTTGAACGCACCTTGCGCCCCTTGGCTATTCCGAGGGGCATGCCTGTTTGAGTATCATGAACACCTCAACTCTCATGGTTTGCCGTGATGAGCTTGGACTCTGGGGGTTTTGCTGGCCTGCGGTCGGCTCCCCTCAAATGAATCAGCCTCCCAGTGTTTGGTGGCATCACGGGTGTGATAAATATCTACGCTCGCAGTTGTCCGCCGGGTAACCTTTGGTAACAAAGGTTCGCTGGAGCTCACAGATGTCTCTCCTCAGCGAGGACAGCTTTTTGAACGTTCGATCTCAAATCAGGTAGGACTACCCGCTGAACTTAAGCATATCAATA

>Tom1188GEO_KX897850
TCACGGGTTGTTGCTGCTGGTCCTCAACGGGGACATGTGCACGCTCTGTTTACACATCCACTCACACCTGTGCACCCTCCGTAGTTCTGTGGTCTGGGGGACCCTGTCTTCCTGCCGTGGTTCTACGTCTTTACACACACACTGTAATAAAGTCTTATGGAATGTATGCCGCGTCTAACGCAATACAATACAACTTTCAGCAACGGATCTCTTGGCTCTCGCATCGATGAAGAACGCAGCGAAATGCGATAAGTAATGTGAATTGCAGAATTCAGTGAATCATCGAATCTTTGAACGCACCTTGCGCCCCTTGGCTATTCCGAGGGGCATGCCTGTTTGAGTATCATGAACACCTCAACTCTCATGGTTTGCCGTGATGAGCTTGGACTCTGGGGGTTTTGCTGGCCTGCGGTCGGCTCCCCTCAAATGAATCAGCCTCCCAGTGTTTGGTGGCATCACGGGTGTGATAAATATCTACGCTCGCAGTTGTCCGCCNGGTAACCTTTGGTAACAAAGGTTCGCTGGAGCTCACAGATGTCTCTCCTCAGCGAGGACAGCTTTTTGAACGTTCGATCTCAAATCAGGTAGGACTACCCGCTGAACTTAAGCATATCAATAAGCGGAGGAAAAGAAACTAACAAGGATTCCCCTAGTAACTGCGAGTGAAGCGGGAAGAGCTCAAATTTAAAATCTGGCGTGCCTCTGGTCGTCCGAGTTGTAGTCTAGAGAAGCGTTTTCCGTGCTGGACCGTGTAC

>Tom1189GEO_KX897851
TCACGGGTTGTTGCTGGTCCTCAACGGGGANATGTGCACGCTCTGTTTACACATCCACTCACACCTGTGCACCCTCCGTAGTTCTGTGGTCTGGGGGACCCTGTCTTCCTGCCGTGGTTCTACGTCTTTACACACACACTGTAATAAAGTCTTATGGAATGTATGCCGCGTCTAACGCAATACAATACAACTTTCAGCAACGGATCTCTTGGCTCTCGCATCGATGAAGAACGCAGCGAAATGCGATAAGTAATGTGAATTGCAGAATTCAGTGAATCATCGAATCTTTGAACGCACCTTGCGCCCCTTGGCTATTCCGAGGGGCATGCCTGTTTGAGTATCATGAACACCTCAACTCTCATGGTTTGCCGTGATGAGCTTGGACTCTGGGGGTTTTGCTGGCCTGCGGTCGGCTCCCCTCAAATGAATCAGCCTCCCAGTGTTTGGTGGCATCACGGGTGTGATAAATATCTACGCTCGCAGTTGTCCGCCAGGTAACCTTTGGTAACAAAGGTTCGCTGGAGCTCACAGATGTCTCTCCTCAGCGAGGACAGCTTTTTGAACGTTCGATCTCAAATCAGGTAGGACTACCCGCTGAACTTAAGCATATCAATAAGCGGAGGAAAAGAAACTAACAAGGATTCCCCTAGTAACTGCGAGTGAAGCGGGAAGAGCTCAAATTTAAAATCTGGCGTGCCTCTGGTCGTCCGAGTTGTAGTCTAGAGAAGCGTTTTCCGTGCTGGACCGTGTAC

>Tom1190GEO_KX897852
ACGGGTTGTTGCTGGTCCTCAACGGGAGTGTGCATACTCNGTTTACGCATCGACTCACATGTGCACCCTCCGTAGTTCTGTGGTCTGGGGGACCCTGTCTTCCTGCCGTGGTTCTACGTCTTTACACACACACTGTAATAAAGTCTTATGGAATGTATGCCGCGTCTAACGCAATACAATACAACTTTCAGCAACGGATCTCTTGGCTCTCGCATCGATGAAGAACGCAGCGAAATGCGATAAGTAATGTGAATTGCAGAATTCAGTGAATCATCGAATCTTTGAACGCACCTTGCGCCCCTTGGCTATTCCGAGGGGCATGCCTGTTTGAGTATCATGAACACCTCAACTCTCATGGTTTGCCGTGATGAGCTTGGACTCTGGGGGTTTTGCTGGCCTGCGGTCGGCTCCCCTCAAATGAATCAGCCTCCCAGTGTTTGGTGGCATCACGGGTGTGATAAATATCTACGCTCGCAGTTGTCCGCCAGGTAACCTTTGGTAACAAAGGTTCGCTGGAGCTCACAGATGTCTCTCCTCAGCGAGGACAGCTTTTTGAACGTTCGATCTCAAATCAGGTAGGACTACCCGCTGAACTTAAGCATATCAATAAGCGGAGGAAAAGAAACTAACAAGGATTCCCCTAGTAACTGCGAGTGAAGCGGGAAGAGCTCAAATTTAAAATCTGGCGTGCCTCTGGTCGTCCGAGTTGTAGTCTAGAGAAGCGTTTTCCGTGCTGGACCGTGTAC

>Tom1191GEO_KX897853
CGGGCTGTTGCTGGTCCTCGAATGGGGACACGTGCACGCTCTGTTTACACATCCACTCACACCTGTGCACCCTCTGNANTTTTACGGTCTGGGGGACCCTGTCTTCCTTCCGTAGTTCTACGTCTTTACACACACACACTGTAATAAAGTCTTATGGAATGTATGCCGCGTCTAACGCAGCACAATACAACTTTCANCAACGGATCTCTTGGCTCTCGCATCNATGAAGAACGCAGCGAAATGCGATAAGTAATGTGAATTGCAGAATTCAGTGAATCATCGAATCTTTGAACGCACCTTGNGCCCCTTGGATATTCCGAGGGGCATGCCTGTTTGAGTATCATGAACACCTCAACTCTCATGGTTTGCCGTGACGAGCTTGGACCTTGGGGGTTTTGCTGGNCTGTGGTCGGCTCCTCTCAAATGAATCAGCCTCCCAGTGTTTGGNGGNATCNCGAGTGTGATAACTATCTACNCTCACGGTTGCCCACCANGTAACCTTTGGTGACCAAAGTTCGCTGGAGCTCACANATGTCTCTCCTTAGCAGAGGACAGCTTTTTTTCGTTCGATCTCAAATCAGGTAGGACTACCCGCTGAACTTAAGCATATCAATAAGCGGAGGAAAAGAAACTAACAAGGATTCCCCTAGTAACTGCGAGTGAAGCGGGAAGAGCTCAAATTTAAAATCTGGCGTGNCTCTGGTCNTCCGAGTTGTAGTCTAGAGAAGTGTTTTCCGTGCTGGACCGTGTACA

>Tom1192GEO_KX897854
ATTGTCAAACGGGCTGTTGCTGGTCCTCGAATGGGGACACGTGCACGCTCTGTTTACACATCCACTCACACCTGTGCACCCTCTGTAGTTTTACGGTCTGGGGGACCCTGTCTTCCTTCCGTAGTTCTACGTCTTTACACACACACACTGTAATAAAGTCTTATGGAATGTATGCCGCGTCTAACGCAACACAATACAACTTTCAGCAACGGATCTCTTGGCTCTCGCATCGATGAAGAACGCAGCGAAATGCGATAAGTAATGTGAATTGCAGAATTCAGTGAATCATCGAATCTTTGAACGCACCTTGCGCCCCTTGGATATTCCGAGGGGCATGCCTGTTTGAGTATCATGAACACCTCAACTCTCATGGTTTGCCGTGACGAGCTTGGACCTTGGGGGTTTTGCTGGCCTGTGGTCGGCTCCTCTCAAATGAATCAGCCTCCCAGTGTTTGGTGGCATCACGAGTGTGATAACTATCTACGCTCACGGTTGCCCACCAGGTAACCTTTGGTGACAAAGGTTCGCTGGAGCTCACAGATGTCTCTCCTTAGCGAGGACAGCTTTTTAACGTTCGATCTCAAATCAGGTAGGACTACCCGCTGAACTTAAGCATATCAATAAGCGGAGGAAAAGAAACTAACAAGGATTCCCCTAGTAACTGCGAGTGAAGCGGGAAGAGCTCAAATTTAAAATCTGGCGTGCCTCTGGTCGTCCGAGTTGTAGTCTAGAGAAGTGTTTTCCGTGCTGGACCGTGACAA

>Tom1193GEO_KX897855
GGTCACGGGTTGTTGCTGGTCCTCAACGGGGACATGTGCACGCTCTGTTTACACATCCACTCACACCTGTGCACCCTCCGTAGTTCTGTGGTCTGGGGGACCCTGTCTTCCTGCCGTGGTTCTACGTCTTTACACACACACTGTAATAAAGTCTTATGGAATGTATGCCGCGTCTAACGCAATACAATACAACTTTCAGCAACGGATCTCTTGGCTCTCGCATCGATGAAGAACGCAGCGAAATGCGATAAGTAATGTGAATTGCAGAATTCAGTGAATCATCGAATCTTTGAACGCACCTTGCGCCCCTTGGCTATTCCGAGGGGCATGCCTGTTTGAGTATCATGAACACCTCAACTCTCATGGTTTGCCGTGATGAGCTTGGACTCTGGGGGTTTTGCTGGCCTGCGGTCGGCTCCCCTCAAATGAATCAGCCTCCCAGTGTTTGGTGGCATCACGGGTGTGATAAATATCTACGCTCGCAGTTGTCCGCCAGGTAACCTTTGGTAACAAAGGTTCGCTGGAGCTCACAGATGTCTCTCCTCAGCGAGGACAGCTTTTTGAACGTTCGATCTCAAATCAGGTAGGACTACCCGCTGAACTTAAGCATATCAATAAGCGGAGGAAAAGAAACTAACAAGGATTCCCCTAGTAACTGCGAGTGAAGCGGGAAGAGCTCAAATTTAAAATCTGGCGTGCCTCTGGTCGTCCGAGTTGTAGTCTAGAGAAGCGTTTTCCGTGCTGGACCGTGTAC

>Tom1194GEO_KX897856
ATCGTCACGGGTTGTTGCTGGTCCTCAACGGGGACATGTGCACGCTCTGTTTACACATCCACTCACACCTGTGCACCCTCCGTAGTTCTGTGGTCTGGGGGACCCTGTCTTCCTGCCGTGGTTCTACGTCTTTACACACACACTGTAATAAAGTCTTATGGAATGTATGCCGCGTCTAACGCAATACAATACAACTTTCAGCAACGGATCTCTTGGCTCTCGCATCGATGAAGAACGCAGCGAAATGCGATAAGTAATGTGAATTGCAGAATTCAGTGAATCATCGAATCTTTGAACGCACCTTGCGCCCCTTGGCTATTCCGAGGGGCATGCCTGTTTGAGTATCATGAACACCTCAACTCTCATGGTTTGCCGTGATGAGCTTGGACTCTGGGGGTTTTGCTGGCCTGCGGTCGGCTCCCCTCAAATGAATCAGCCTCCCAGTGTTTGGTGGCATCACGGGTGTGATAAATATCTACGCTCGCAGTTGTCCGCCAGGTAACCTTTGGTAACAAAGGTTCGCTGGAGCTCACAGATGTCTCTCCTCAGCGAGGACAGCTTTTTGAACGTTCGATCTCAAATCAGGTAGGACTACCCGCTGAACTTAAGCATATCAATAAGCGGAGGAAAAGAAACTAACAAGGATTCCCCTAGTAACTGCGAGTGAAGCGGGAAGAGCTCAAATTTAAAATCTGGCGTGCCTCTGGTCGTCCGAGTTGTAGTCTAGAGAAGCGTTTTCCGTGCTGGACCGTGTAC

>Tom1195GEO_KX897857
GGTTGTTGCTGGTCCTCAACGGGGACATGTGCACGCTCTGTTTACACATCCACTCACACCTGTGCACCCTCCGTAGTTCTGTGGTCTGGGGGACCCTGTCTTCCTGCCGTGGTTCTACGTCTTTACACACACACTGTAATAAAGTCTTATGGAATGTATGCCGCGTCTAACGCAATACAATACAACTTTCAGCAACGGATCTCTTGGCTCTCGCATCGATGAAGAACGCAGCGAAATGCGATAAGTAATGTGAATTGCAGAATTCAGTGAATCATCGAATCTTTGAACGCACCTTGCGCCCCTTGGCTATTCCGAGGGGCATGCCTGTTTGAGTATCATGAACACCTCAACTCTCATGGTTTGCCGTGATGAGCTTGGACTCTGGGGGTTTTGCTGGCCTGCGGTCGGCTCCCCTCAAATGAATCAGCCTCCCAGTGTTTGGTGGCATCACGGGTGTGATAAATATCTACGCTCGCAGTTGTCCGCCAGGTAACCTTTGGTAACAAAGGTTCGCTGGAGCTCACAGATGTCTCTCCTCAGCGAGGACAGCTTTTTGAACGTTCGATCTCAAATCAGGTAGGACTACCCGCTGAACTTAAGCATATCAATAAGCGGAGGAAAAGAAACTAACAAGGATTCCCCTAGTAACTGCGAGTGAAGCGGGAAGAGCTCAAATTTAAAATCTGGCGTGCCTCTGGTCGTCCGAGTTGTAGTCTAGAGAACGTTTTCCGTGCTGGACCGTGTAC

>Tom1196GEO_KX897858
CACGGGTTGTTGCTGGTCCTCAACGGGGACATGTGCACGCTCTGTTTACACATCCACTCACACCTGTGCACCCTCCGTAGTTCTGTGGTCTGGGGGACCCTGTCTTCCTGCCGTGGTTCTACGTCTTTACACACACACTGTAATAAAGTCTTATGGAATGTATGCCGCGTCTAACGCAATACAATACAACTTTCAGCAACGGATCTCTTGGCTCTCGCATCGATGAAGAACGCAGCGAAATGCGATAAGTAATGTGAATTGCAGAATTCAGTGAATCATCGAATCTTTGAACGCACCTTGCGCCCCTTGGCTATTCCGAGGGGCATGCCTGTTTGAGTATCATGAACACCTCAACTCTCATGGTTTGCCGTGATGAGCTTGGACTCTGGGGGTTTTGCTGGCCTGCGGTCGGCTCCCCTCAAATGAATCAGCCTCCCAGTGTTTGGTGGCATCACGGGTGTGATAAATATCTACGCTCGCAGTTGTCCGCCAGGTAACCTTTGGTAACAAAGGTTCGCTGGAGCTCACAGATGTCTCTCCTCAGCGAGGACAGCTTTTTGAACGTTCGATCTCAAATCAGGTAGGACTACCCGCTGAACTTAAGCATATCAATAAGCGGAGGAAAAGAAACTAACAAGGATTCCCCTAGTAACTGCGAGTGAAGCGGGAAGAGCTCAAATTTAAAATCTGGCGTGCCTCTGGTCGTCCGAGTTGTAGTCTAGAGAAGCGTTTTCCGTGCTGGACCGTGTAC

>Tom1197GEO_KX897859
TGGGTTGTTGCTGGCCCCCGAACGGGACATGTGCACGCTCTGTTTACACATCCACTCACACCTGTGCACCCTCTGTAGTTCTGTGGACCGGGAGACATCGTCTTCCTTCCGTAGCTCTACGTCTTTACACACACACCGTAGCGACGTCTCATGGAATGTTTTTTCGCGTTTAACGCAATACAATACAACTTTCAGCAACGGATCTCTTGGCTCTCGCATCGATGAAGAACGCAGCGAAATGCGATAAGTAATGTGAATTGCAGAATTCAGTGAATCATCGAATCTTTGAACGCACCTTGCGCCCCTTGGTTATTCCTCGGAGCATGCCTGTTTGAGTATCATGAACACCTCAACTCTCATGGTCTTCCATGACGAGCTTGGACTTTGGGGGTTTGCTGGCCTTGTGGCCGGCTCCTCTCAAATGAATCAGCTTGCCAGTGTTTGGCGGCGTCACGGGTGTGATAACTATCTACGCTCGCGGTCGTCCACCAGGTAACCCTCAGCGATGAAGGTTCATTGGGGCTCATAAACGTCTCTCCCCAGCGAGGACAACTTTTGAACGTTCGATCTCAAATCAGGTAGGACTACCCGCTGAACTTAAGCATATCAATAAGCGGAGGAAAAGAAACTAACAAGGATTCCCCTAGTAACTGCGAGTGAAGCGGGAAGAGCTCAAATTTAAAATCTGGCGTGCCTTTGGTCGTCCGAATTGTAGTCTGGAGAAGCGTTTTCCGTGCTGGACCGTGTAC

>Tom1198GEO_KX897860
ATGCACACGGGTTGTTGCTGGCCCCCAACCGGGCACGTGCACGCCCTGTTTACGCATCCACTCACACCTGTGCACCCTCTGTAGTTCTGTGGATCGGGAGACGTCGTCTTCCTTCCGTGGCTCTACGTCTTTACACACACACCGTAGCCAAGTCTCATGGAATGTTTTTCGCGTTTAACGCAATACAATACAACTTTCAGCAACGGATCTCTTGGCTCTCGCATCGATGAAGAACGCAGCGAAATGCGATAAGTAATGTGAATTGCAGAATTCAGTGAATCATCGAATCTTTGAACGCACCTTGCGCCCCTTGGTTATTCCTCGGGGCATGCCTGTTTGAGTATCATGAACACCTCAACTCTCGTGGTCTTCCATGATGAGCTTGGACTTTGGGGGTTTGCTGGCCCTGTGGCCGGCTCCTCTCAAACGAATCAGCTTGCCAGTGTTTGGCGGCGTCACGGGTGTGATAACCATCTACGCTCGCGATCGCCTGCCAGATAACCCTCAGCGATGAAGGTTCATTGGGGCTCATAAAAGTCTCTCCACGGCGAGGACGGATTTTGAATGTTCGATCTCAAATCAGGTAGGACTACCCGCTGAACTTAAGCATATCAATAAGCGGAGGAAAAGAAACTAACAAGGATTCCCCTAGTAACTGCGAGTGAAGCGGGAAGAGCTCAAATTTAAAATCTGGCGTGCCTCCGTCGTCCGAATTGTAGTCTGGAGAAGTGTTTTCCGTGCTGGACCGTGTAC

>Tom1199GEO_KX897861
ATCGCACACGGGTTGTTGCTGGCCCCCAAACCGGGCACGTGCACGCCCTGTTTACGCATCCACTCACACCTGTGCACCCTCTGTAGTTCTGTGGATCGGGAGACGTCGTCTTCCTTCCGTGGCTCTACGTCTTTACACACACACCGTAGCCAAGTCTCATGGAATGTTTTTCGCGTTTAACGCAATACAATACAACTTTCAGCAACGGATCTCTTGGCTCTCGCATCGATGAAGAACGCAGCGAAATGCGATAAGTAATGTGAATTGCAGAATTCAGTGAATCATCGAATCTTTGAACGCACCTTGCGCCCCTTGGTTATTCCTCGGGGCATGCCTGTTTGAGTATCATGAACACCTCAACTCTCGTGGTCTTCCATGATGAGCTTGGACTTTGGGGGTTTGCTGGCCCTGTGGCCGGCTCCTCTCAAACGAATCAGCTTGCCAGTGTTTGGCGGCGTCACGGGTGTGATAACCATCTACGCTCGCGATCGCCTGCCAGATAACCCTCAGCGATGAAGGTTCATTGGGGCTCATAAAAGTCTCTCCACGGCGAGGACGGATTTTGAATGTTCGATCTCAAATCAGGTAGGACTACCCGCTGAACTTAAGCATATCAATAAGCGGAGGAAAAGAAACTAACAAGGATTCCCCTAGTAACTGCGAGTGAAGCGGGAAGAGCTCAAATTTAAAATCTGGCGTGCCTCCGGTCGTCCGAATTGTAGTCTGGAGAAGTGTTTTCCGTGCTGGACCGTGTAC

>Tom1200GEO_KX897862
TGGGCCCCACCGGGCACTGTGCACNCCCTGTTTNCNCATCCNCTCACNNGTGTGCANCNTNTNTATTTNGGTGGATCGGGAGACGTCCTCTTCCTTNNNNGGNTCTANCTCTTTACNAACCCNCTTTANCTGAGTGTCATGGAATGTTTTTCNCGTTTAACCCNATACAATGTAACTTTAGTACGGATCCTTGGTGCCGCATCTGAAAATTTCGAATGCGATAAGTGGGTGAATTGCAGAATAATGAATCTAAAGCTTTGAACGCAGCTTGGCCCCTTGGTTATTCCTCGGGGCATGCCTGTTTGAGTATTGCGAACACTGGACTCCGGGTCTTGCCATGATGAATGGGACTTTGGGGGTTTGCTGGCCCTGTGGCCGGCTCCTGGATGAATGGGGTTTTTGGGCTCACGGGTAAACCTCTACGCGTTACGGTGCCCATACTCGATAGTTATTGGGGCTCATAACAGCGAGGACTTTGATGCTATCTCAATCGTGAGACTACCCTAACTTATCATATCAATCGGAGGACAACTACACACATGTGATTCCCCTATAACTGCGAGTAGAAGCAAGAGCATAATCGGCGGCTGTAATTATGGAAGTTTCTGCTGGACCGTTGTGTTATCCCGCTGGACCGTGTAAATCCGGGAAGAACCTTTCGGACCCGGGACTAATACTTCCCG

>Tom1201GEO_KX897863
GGGTTGTTGCTGGCCCCCAAACCGGGCACGTGCACGCCCTGTTTACGCATCCACTCACACCTGTGCACCCTCTGTAGTTCTGTGGATCGGGAGACGTCGTCTTCCTTCCGTGGCTCTACGTCTTTACACACACACCGTAGCCAAGTCTCATGGAATGTTTTTCGCGTTTAACGCAATACAATACAACTTTCAGCAACGGATCTCTTGGCTCTCGCATCGATGAAGAACGCAGCGAAATGCGATAAGTAATGTGAATTGCAGAATTCAGTGAATCATCGAATCTTTGAACGCACCTTGCGCCCCTTGGTTATTCCTCGGGGCATGCCTGTTTGAGTATCATGAACACCTCAACTCTCGTGGTCTTCCATGATGAGCTTGGACTTTGGGGGTTTGCTGGCCCTGTGGCCGGCTCCTCTCAAACGAATCAGCTTGCCAGTGTTTGGCGGCGTCACGGGTGTGATAACCATCTACGCTCGCGATCGCCTGCCAGATAACCCTCAGCGATGAAGGTTCATTGGGGCTCATAAAAGTCTCTCCACGGCGAGGACGGATTTTGAATGTTCGATCTCAAATCAGGTAGGACTACCCGCTGAACTTAAGCATATCAATAAGCGGAGGAAAAGAAACTAACAAGGATTCCCCTAGTAACTGCGAGTGAAGCGGGAAGAGCTCAAATTTAAAATCTGGCGTGCCTCCGGTCGTCCGAATTGTAGTCTGGAGAAGTGTTTTCCGTGCTGGACCGTGTAC

>Tom1202GEO_KX897864
GAGTTGTTGCTGGCCCCTGTACGGGGGCATGTGCACACTCTGTTTACACATCCACTCACACCTGTGCACCCTCTGTAGTTCTATGGCCTGGGGGGGCTCTGTCCTCCTGCGCTGTGGTTCTACGTCTTTACACACACACTGTAATAAAGTCTTATGGAATGTATGTCGCGTTTAACGCAATGAAATACAACTTTCAGCAACGGATCTCTTGGCTCTCGCATCGATGAAGAACGCAGCGAAATGCGATAAGTAATGTGAATTGCAGAATTCAGTGAATCATCGAATCTTTGAACGCACCTTGCGCCCTTTGGCTATTCCGAAGGGCATGCCTGTTTGAGTATCATGAACACCTCAACTCTCACGGCTTGCCTGTGATGAGCTTGGACTTTGGGGGTCTTGCTGGCCTGTGGTCGGCTCCTCTCGAATAAATTAGCTTGCCGGTGTTTGGTGGGGTCACAGGTGTGATAACTATCTACGCTTGCGTTTTTCCACCGGGTAACCTTCAGCAATGGAGGTTCACCGGAGCTTACAAATGTCTCTCCTCAGTGAAGACAGATTTTGACCGTTTGATCTCAAATCAGGTAGGACTACCCGCTGAACTTAAGCATATCAATAAGCGGAGGAAAAGAAACTAACAAGGATTCCCCTAGTAACTGCGAGTGAAGCGGGAAGAGCTCAAATTTAAAATCTGGCGTGCCTCTGGCCGTCCGAGTTGTAGTCTGGAGAAGCGTTTTCCGTGCTGGACCGTGTAC

>Tom1203GEO_KX897865
TGAGTTGTTGCTGGCCCTCAATGGGGGCACGTGCACGCTCTGTTCACACATCCACTCACACCTGTGCACCCTCTGTAGTTCTATGGCCTGGGGGACAATGTCCTCTTGCTGTGGTCCTACGTCTTTACACACACACACTGTAATAAAGTCTTATGGAATGCATGTCGCGTTTAACGCAATACAATACAACTTTCAGCAACGGATCTCTTGGCTCTCGCATCGATGAAGAACGCAGCGAAATGCGATAAGTAATGTGAATTGCAGAATTCAGTGAATCATCGAATCTTTGAACGCACCTTGCGCCCTTTGGCTATTCCGAAGGGCATGCCTGTTTGAGTATCATGAACACCTCAACTCTCATGGTTTGCCATGATGAGCTTGGACTTTGGGGGTCTTGCTGGCCTACGGTCGGCTCCTCTCAAATGAATCGGCTTGCCAGTGTTTGGTGGCGTCACAGGTGTGATAACTATCTACGCTTGTGGTTTTCGCCAGGTAACCTTCAGTGATGGAGGTTCGCTGGGGCTCACAAATGTCTCTCCTCGGCGAGGACAGCTTTTGAACGTTTGATCTCAAATCAGGTAGGACTACCCGCTGAACTTAAGCATATCAATAAGCGGAGGAAAAGAAACTAACAAGGATTCCCCTAGTAACTGCGAGTGAAGCGGGAAGAGCTCAAATTTAAAATCTGGCGTGCCTCTGGTCGTCCGAGTTGTAGTCTGGAGAAGTGTTTTCCGTGCTGGACCGTGTAC

>Tom1204GEO_KX897866
GTTGTTGCTGGTCCTCAACGGGGACATGTGCACGCTCTGTTTACACATCCACTCACACCTGTGCACCCTCCGTAGTTCTGTGGTCTGGGGGACCCTGTCTTCCTGCCGTGGTTCTACGTCTTTACACACACACTGTAATAAAGTCTTATGGAATGTATGCCGCGTCTAACGCAATACAATACAACTTTCAGCAACGGATCTCTTGGCTCTCGCATCGATGAAGAACGCAGCGAAATGCGATAAGTAATGTGAATTGCAGAATTCAGTGAATCATCGAATCTTTGAACGCACCTTGCGCCCCTTGGCTATTCCGAGGGGCATGCCTGTTTGAGTATCATGAACACCTCAACTCTCATGGTTTGCCGTGATGAGCTTGGACTCTGGGGGTTTTGCTGGCCTGCGGTCGGCTCCCCTCAAATGAATCAGCCTCCCAGTGTTTGGTGGCATCACGGGTGTGATAAATATCTACGCTCGCAGTTGTCCGCCAGGTAACCTTTGGTAACAAAGGTTCGCTGGAGCTCACAGATGTCTCTCCTCAGCGAGGACAGCTTTTTGAACGTTCGATCTCAAATCAGGTAGGACTACCCGCTGAACTTAAGCATATCAATA

>Tom1205GEO_KX897867
CGGGTTGTTGCTGGTCCTCAACGGGGACATGTGCACGCTCTGTTTACACATCCACTCACACCTGTGCACCCTCCGTAGTTCTGTGGTCTGGGGGACCCTGTCTTCCTGCCGTGGTTCTACGTCTTTACACACACACTGTAATAAAGTCTTATGGAATGTATGCCGCGTCTAACGCAATACAATACAACTTTCAGCAACGGATCTCTTGGCTCTCGCATCGATGAAGAACGCAGCGAAATGCGATAAGTAATGTGAATTGCAGAATTCAGTGAATCATCGAATCTTTGAACGCACCTTGCGCCCCTTGGCTATTCCGAGGGGCATGCCTGTTTGAGTATCATGAACACCTCAACTCTCATGGTTTGCCGTGATGAGCTTGGACTCTGGGGGTTTTGCTGGCCTGCGGTCGGCTCCCCTCAAATGAATCAGCCTCCCAGTGTTTGGTGGCATCACGGGTGTGATAAATATCTACGCTCGCAGTTGTCCGCCAGGTAACCTTTGGTAACAAAGGTTCGCTGGAGCTCACAGATGTCTCTCCTCAGCGAGGACAGCTTTTTGAACGTTCGATCTCAAATCAGGTAGGACTACCCGCTGAACTTAAGCATATCAATAAGCGGAGGAA

>Tom1206GEO_KX897868
GTTGTTGCTGGTCCTCAACGGGGACATGTGCACGCTCTGTTTACACATCCACTCACACCTGTGCACCCTCCGTAGTTCTGTGGTCTGGGGGACCCTGTCTTCCTGCCGTGGTTCTACGTCTTTACACACACACTGTAATAAAGTCTTATGGAATGTATGCCGCGTCTAACGCAATACAATACAACTTTCAGCAACGGATCTCTTGGCTCTCGCATCGATGAAGAACGCAGCGAAATGCGATAAGTAATGTGAATTGCAGAATTCAGTGAATCATCGAATCTTTGAACGCACCTTGCGCCCCTTGGCTATTCCGAGGGGCATGCCTGTTTGAGTATCATGAACACCTCAACTCTCATGGTTTGCCGTGATGAGCTTGGACTCTGGGGGTTTTGCTGGCCTGCGGTCGGCTCCCCTCAAATGAATCAGCCTCCCAGTGTTTGGTGGCATCACGGGTGTGATAAATATCTACGCTCGCAGTTGTCCGCCAGGTAACCTTTGGTAACAAAGGTTCGCTGGAGCTCACAGATGTCTCTCCTCAGCGAGGACAGCTTTTTGAACGTTCGATCTCAAATCAGGTAGGACTACCCGCTGAACTTAAGCATATCAATAAGCGGAGGAAAAGAAACTAACAAGGATTCCCCTAGTAACTGCGAGTGAAGCGGGAAGAGCTCAAATTTAAAATCTGGCGTGCCTCTGGTCGTCCGAGTTGTAGTCTAGAGAAGCGTTTTCCGTGCTGGACCGTGTAC

>Tom1207GEO_KX897869
CACGGGTTGTTGCTGGTCCTCAACGGGGACATGTGCACGCTCTGTTTACACATCCACTCACACCTGTGCACCCTCCGTAGTTCTGTGGTCTGGGGGACCCTGTCTTCCTGCCGTGGTTCTACGTCTTTACACACACACTGTAATAAAGTCTTATGGAATGTATGCCGCGTCTAACGCAATACAATACAACTTTCAGCAACGGATCTCTTGGCTCTCGCATCGATGAAGAACGCAGCGAAATGCGATAAGTAATGTGAATTGCAGAATTCAGTGAATCATCGAATCTTTGAACGCACCTTGCGCCCCTTGGCTATTCCGAGGGGCATGCCTGTTTGAGTATCATGAACACCTCAACTCTCATGGTTTGCCGTGATGAGCTTGGACTCTGGGGGTTTTGCTGGCCTGCGGTCGGCTCCCCTCAAATGAATCAGCCTCCCAGTGTTTGGTGGCATCACGGGTGTGATAAATATCTACGCTCGCAGTTGTCCGCCAGGTAACCTTTGGTAACAAAGGTTCGCTGGAGCTCACAGATGTCTCTCCTCAGCGAGGACAGCTTTTTGAACGTTCGATCTCAAATCAGGTAGGACTACCCGCTGAACTTAAGCATATGAATAAGCGAGAA

>Tom1208GEO_KX897870
ATCGTCACGGGTTGTTGCTGGTCCTCAACGGGGACATGTGCACGCTCTGTTTACACATCCACTCACACCTGTGCACCCTCCGTAGTTCTGTGGTCTGGGGGACCCTGTCTTCCTGCCGTGGTTCTACGTCTTTACACACACACTGTAATAAAGTCTTATGGAATGTATGCCGCGTCTAACGCAATACAATACAACTTTCAGCAACGGATCTCTTGGCTCTCGCATCGATGAAGAACGCAGCGAAATGCGATAAGTAATGTGAATTGCAGAATTCAGTGAATCATCGAATCTTTGAACGCACCTTGCGCCCCTTGGCTATTCCGAGGGGCATGCCTGTTTGAGTATCATGAACACCTCAACTCTCATGGTTTGCCGTGATGAGCTTGGACTCTGGGGGTTTTGCTGGCCTGCGGTCGGCTCCCCTCAAATGAATCAGCCTCCCAGTGTTTGGTGGCATCACGGGTGTGATAAATATCTACGCTCGCAGTTGTCCGCCAGGTAACCTTTGGTAACAAAGGTTCGCTGGAGCTCACAGATGTCTCTCCTCAGCGAGGACAGCTTTTTGAACGTTCGATCTCAAATCAGGTAGGACTACCCGCTGAACTTAAGCATATCAATAA

>Tom1209GEO_KX897871
CACAGGGTTGTTGCTGGTCCTCAACGGGGACATGTGCACGCTCTGTTTACACATCCACTCACACCTGTGCACCCTCCGTAGTTCTGTGGTCTGGGGGACCCTGTCTTCCTGCCGTGGTTCTACGTCTTTACACACACACTGTAATAAAGTCTTATGGAATGTATGCCGCGTCTAACGCAATACAATACAACTTTCAGCAACGGATCTCTTGGCTCTCGCATCGATGAAGAACGCAGCGAAATGCGATAAGTAATGTGAATTGCAGAATTCAGTGAATCATCGAATCTTTGAACGCACCTTGCGCCCCTTGGCTATTCCGAGGGGCATGCCTGTTTGAGTATCATGAACACCTCAACTCTCATGGTTTGCCGTGATGAGCTTGGACTCTGGGGGTTTTGCTGGCCTGCGGTCGGCTCCCCTCAAATGAATCAGCCTCCCAGTGTTTGGTGGCATCACGGGTGTGATAAATATCTACGCTCGCAGTTGTCCGCCGGGTAACCTTTGGTAACAAAGGTTCGCTGGAGCTCACAGATGTCTCTCCTCAGCGAGGACAGCTTTTTGAACGTTCGATCTCAAATCAGGTAGGACTACCCGCTGAACTTAAGCATATCAATAAGCGGAGAGAA

>Tom1210GEO_KX897872
CGGGTTGTTGCTGGCCCCCAAACCGGGCACGTGCACGCCCTGTTTACGCATCCACTCACACCTGTGCACCCTCTGTAGTTCTGTGGACCGGGAGACGTCGTCTTCCTTCCGTGGCTCTACGTCTTTACACACACGCCGTAGCGAAGTCTCATGGAATGTTTTTCGCGTTTAACGCAATACAATACAACTTTCAGCAACGGATCTCTTGGCTCTCGCATCGATGAAGAACGCAGCGAAATGCGATAAGTAATGTGAATTGCAGAATTCAGTGAATCATCGAATCTTTGAACGCACCTTGCGCCCCTTGGTTATTCCTCGGGGCATGCCTGTTTGAGTATCATGAACACCTCAACTCTCGTGGTCTTCCATGATGAGCTTGGACTTTGGGGGTTTGCTGGCCCTGTGGCCGGCTCCTCTCAAACGAATCAGCTTGCCAGTGTTTGGCGGCGTCACGGGTGTGATAACCATCTACGCTTGCGATCGCCTGCCAGATAACCCTCAGCGATGAAGGTTCATTGGGGCTCACAAAAGTCTCTCCACGGCGAGGACAAATTTTGAATGTTCGATCTCAAATCAGGTAGGACTACCCGCTGAACTTAAGCATATCAATAAGCGGAGGAAAAGAAACTAACAAGGATTCCCCTAGTAACTGCGAGTGAAGCGGGAAGAGCTCAAATTTAAAATCTGGCGTGCCTCCGGTCGTCCGAATTGTAGTCTGGAGAAGCGTTTTCTGTGCTGGACCGTGTAC

>Tom1211GEO_KX897873
CGGGTTGTTGCTGGCCCCAAACCGGGCACGTGCACGCCCTGTTTACGCATCCACTCACACCTGTGCACCCTCTGTAGTTCTGTGGACCGGGAGACGTCGTCTTCCTTCCGTGGCTCTACGTCTTTACACACACGCCGTAGCGAAGTCTCATGGAATGTTTTTCGCGTTTAACGCAATACAATACAACTTTCAGCAACGGATCTCTTGGCTCTCGCATCGATGAAGAACGCAGCGAAATGCGATAAGTAATGTGAATTGCAGAATTCAGTGAATCATCGAATCTTTGAACGCACCTTGCGCCCCTTGGTTATTCCTCGGGGCATGCCTGTTTGAGTATCATGAACACCTCAACTCTCGTGGTCTTCCATGATGAGCTTGGACTTTGGGGGTTTGCTGGCCCTGTGGCCGGCTCCTCTCAAACGAATCAGCTTGCCAGTGTTTGGCGGCGTCACGGGTGTGATAACCATCTACGCTTGCGATCGCCTGCCAGATAACCCTCAGCGATGAAGGTTCATTGGGGCTCACAAAAGTCTCTCCACGGCGAGGACAAATTTTGAATGTTCGATCTCAAATCAGGTAGGACTACCCGCTGAACTTAAGCATATCAATAAGCGGAGGAAAAGAAACTAACAAGGATTCCCCTAGTAACTGCGAGTGAAGCGGGAAGAGCTCAAATTTAAAATCTGGCGTGCCTCCGTCGTCCGAATTGTAGTCTGGAGAAGCGTTTTCGTGCTGGACCGTTCCG

>Tom1212GEO_KX897874
TTGTTGCTGGCCCCTGTACGGGGGCATGTGCACACTCTGTTTACACATCCACTCACACCTGTGCACCCTCTGTAGTTCTATGGCCTGGGGGGGCTCTGTCCTCCTGCGCTGTGGTTCTACGTCTTTACACACACACTGTAATAAAGTCTTATGGAATGTATGTCGCGTTTAACGCAATGAAATACAACTTTCAGCAACGGATCTCTTGGCTCTCGCATCGATGAAGAACGCAGCGAAATGCGATAAGTAATGTGAATTGCAGAATTCAGTGAATCATCGAATCTTTGAACGCACCTTGCGCCCTTTGGCTATTCCGAAGGGCATGCCTGTTTGAGTATCATGAACACCTCAACTCTCACGGCTTGCCTGTGATGAGCTTGGACTTTGGGGGTCTTGCTGGCCTGTGGTCGGCTCCTCTCGAATAAATTAGCTTGCCGGTGTTTGGTGGGGTCACAGGTGTGATAACTATCTACGCTTGCGTTTTTCCACCGGGTAACCTTCAGCAATGGAGGTTCACCGGAGCTTACAAATGTCTCTCCTCAGTGAAGACAGATTTTGACCGTTTGATCTCAAATCAGGTAGGACTACCCGCTGAACTTAAGCATATCAATAA

>Tom1213GEO_KX897875
TTGTTGCTGGCCCCTGTACGGGGGCATGTGCACACTCTGTTTACACATCCACTCACACCTGTGCACCCTCTGTAGTTCTATGGCCTGGGGGGGCTCTGTCCTCCTGCGCTGTGGTTCTACGTCTTTACACACACACTGTAATAAAGTCTTATGGAATGTATGTCGCGTTTAACGCAATGAAATACAACTTTCAGCAACGGATCTCTTGGCTCTCGCATCGATGAAGAACGCAGCGAAATGCGATAAGTAATGTGAATTGCAGAATTCAGTGAATCATCGAATCTTTGAACGCACCTTGCGCCCTTTGGCTATTCCGAAGGGCATGCCTGTTTGAGTATCATGAACACCTCAACTCTCACGGCTTGCCTGTGATGAGCTTGGACTTTGGGGGTCTTGCTGGCCTGTGGTCGGCTCCTCTCGAATAAATTAGCTTGCCGGTGTTTGGTGGGGTCACAGGTGTGATAACTATCTACGCTTGCGTTTTTCCACCGGGTAACCTTCAGCAATGGAGGTTCACCGGAGCTTACAAATGTCTCTCCTCAGTGAAGACAGATTTTGACCGTTTGATCTCAAATCAGGTAGGACTACCCGCTGAACTTAAGCATATCAATA

>Tom1214GEO_KX897876
GAGTTGTTGCTGGCCCCTGTACGGGGGCATGTGCACACTCTGTTTACACATCCACTCACACCTGTGCACCCTCTGTAGTTCTATGGCCTGGGGGGGCTCTGTCCTCCTGCGCTGTGGTTCTACGTCTTTACACACACACTGTAATAAAGTCTTATGGAATGTATGTCGCGTTTAACGCAATGAAATACAACTTTCAGCAACGGATCTCTTGGCTCTCGCATCGATGAAGAACGCAGCGAAATGCGATAAGTAATGTGAATTGCAGAATTCAGTGAATCATCGAATCTTTGAACGCACCTTGCGCCCTTTGGCTATTCCGAAGGGCATGCCTGTTTGAGTATCATGAACACCTCAACTCTCACGGCTTGCCTGTGATGAGCTTGGACTTTGGGGGTCTTGCTGGCCTGTGGTCGGCTCCTCTCGAATAAATTAGCTTGCCGGTGTTTGGTGGGGTCACAGGTGTGATAACTATCTACGCTTGCGTTTTTCCACCGGGTAACCTTCAGCAATGGAGGTTCACCGGAGCTTACAAATGTCTCTCCTCAGTGAAGACAGATTTTGACCGTTTGATCTCAAATCAGGTAGGACTACCCGCTGAACTTAAGCATATCAATAAGCGGAGGAAAAGAAACTAACAAGGATTCCCCTAGTAACTGCGAGTGAAGCGGGAAGAGCTCAAATTTAAAATCTGGCGTGCCTCTGGCCGTCCGAGTTGTAGTCTGGAGAAGCGTTTTCCGTGCTGGACCGTGTAC

>Tom1215GEO_KX897877
GAGTTGTTGCTGGCCCCTGTACGGGGGCATGTGCACACTCTGTTTACACATCCACTCACACCTGTGCACCCTCTGTAGTTCTATGGCCTGGGGGGGCTCTGTCCTCCTGCGCTGTGGTTCTACGTCTTTACACACACACTGTAATAAAGTCTTATGGAATGTATGTCGCGTTTAACGCAATGAAATACAACTTTCAGCAACGGATCTCTTGGCTCTCGCATCGATGAAGAACGCAGCGAAATGCGATAAGTAATGTGAATTGCAGAATTCAGTGAATCATCGAATCTTTGAACGCACCTTGCGCCCTTTGGCTATTCCGAAGGGCATGCCTGTTTGAGTATCATGAACACCTCAACTCTCACGGCTTGCCTGTGATGAGCTTGGACTTTGGGGGTCTTGCTGGCCTGTGGTCGGCTCCTCTCGAATAAATTAGCTTGCCGGTGTTTGGTGGGGTCACAGGTGTGATAACTATCTACGCTTGCGTTTTTCCACCGGGTAACCTTCAGCAATGGAGGTTCACCGGAGCTTACAAATGTCTCTCCTCAGTGAAGACAGATTTTGACCGTTTGATCTCAAATCAGGTAGGACTACCCGCTGAACTTAAGCATATCAATAAGCGGAGGAA

>Tom1216GEO_KX897878
GGGCTGTTGCTGGTCCTCAATGGGGACATGTGCACGCTCTGTTTACACATCCACTCACACCTGTGCACCCTCTGTAGTTTTACGGTATGGGGGACCCTGTCTTCCTTCCGTAGTTCTACGTCTTTACACACACGCTGTAATAAAGTCTTATGGAATGTATGCCGCGTCTAACGCAAAACAATACAACTTTCAGCAACGGATCTCTTGGCTCTCGCATCGATGAAGAACGCAGCGAAATGCGATAAGTAATGTGAATTGCAGAATTCAGTGAATCATCGAATCTTTGAACGCACCTTGCGCCCCTTGGATATTCCGAGGGGCATGCCTGTTTGAGTATCATGAACACCTCAACTCTCATGGTTTGCCATGACGAGCTTGGAACTTGGGGGTTTTGCTGGCCTGTGGTCGGCTCCTCTCAAATGAATCAGCCTCCCAGTGTTTGGTGGCATCACGGGTGTGATAACTATCTACGCTCGCGGTTGTCCACCAGGTAACCTTTGGTGACAAAGGTTCGCTGGAGCTCACAGATGTCTCTCCTCAGCGAGGACAGCTTTTTAACGTTCGATCTCAAATCAGGTAGGACTACCCGCTGAACTTAAGCATATCAATAAGCGGAGGAAAAGAAACTAACAAGGATTCCCCTAGTAACTGCGAGTGAAGCGGGAAGAGCTCAAATTTAAAATCTGGCGTGCCTCTGGTCGTCCGAGTTGTAGTCTAGAGAAGTGTTTTCCTGCTGGACCGTGTAC

>Tom1217GEO_KX897879
CGGGTTGTTGCTGGCCCCCAAACCGGGCACGTGCACGCCCTGTTTACGCATCCACTCACACCTGTGCACCCTCTGTAGTTCTGTGGANCGGNAGACGTCGTCTTCCTTCCGTGGCTCTACGTCTTTACACACACNCCGTAGCGAAGTCTCATGGAATGTTTTTCGCGTTTAACGCAATACAATACAACTTTCAGCAACGGATCTCTTGGCTCTCGCATCGATGAAGAACGCAGCGAAATGCGATAAGTAATGTGAATTGCAGAATTCAGTGAATCATCGAATCTTTGAACGCACCTTGCGCCCCTTGGTTATTCCTCGGGGCATGCCTGTTTGAGTATCATGAACACCTCAACTCTCGTGGTCTTCCATGATGAGCTTGGACTTTGGGGGTTTGCTGGCCCTGTGGCCGGCTCCTCTCAAACNAATCAGCTTGCCAGTGTTTGGCGGCGTCACGGGTGTGATAACCATCTACGCTNGCGATCGCCTGCCAGATAACCCTCAGCGATGAAGGTTCATTGGGGCTCANAAAAGTCTCTCCACGGCGAGGACAAATTTTGAAGGTTCGATCTCAAATCAGGTAGGACTACCCGCTGAACTTAAGCATATCAATAAGCGGAGAAAAGAAACTAACAAGGATTCCCCTAGTAACTGCGAGTGAAGCGGGAAGAGCTCAAATTTAAAATCTGGCGTGCCTCCGGTCGTCCGAATTGTAGTCTGGAGAAGCGTTTTCTGTGCTGGACCGTGTAC

>Tom1218GEO_KX897880
CGGGTTGTTGCTGGCCCCCAAACCGGGCACGTGCACGCCCTGTTTACGCATCCACTCACACCTGTGCACCCTCTGTAGTTCTGTGGANCGGNAGACGTCGTCTTCCTTCCGTGGCTCTACGTCTTTACACACACNCCGTAGCGAAGTCTCATGGAATGTTTTTCGCGTTTAACGCAATACAATACAACTTTCAGCAACGGATCTCTTGGCTCTCGCATCGATGAAGAACGCAGCGAAATGCGATAAGTAATGTGAATTGCAGAATTCAGTGAATCATCGAATCTTTGAACGCACCTTGCGCCCCTTGGTTATTCCTCGGGGCATGCCTGTTTGAGTATCATGAACACCTCAACTCTCGTGGTCTTCCATGATGAGCTTGGACTTTGGGGGTTTGCTGGCCCTGTGGCCGGCTCCTCTCAAACNAATCAGCTTGCCAGTGTTTGGCGGCGTCACGGGTGTGATAACCATCTACGCTNGCGATCGCCTGCCAGATAACCCTCAGCGATGAAGGTTCATTGGGGCTCANAAAAGTCTCTCCACGGCGAGGACNAATTTTGAANGTTCGATCTCAAATCAGGTAGGACTACCCGCTGAACTTAAGCATATCAATAAGCGGAGGAAAAGAAACTAACAAGGATTCCCCTAGTAACTGCGAGTGAAGCGGGAAGAGCTCANATTTAAAATCTGGCGTGCCTCCGGTCGTCCGAATTGTAGTCTGGAGAAGCGTTTTCNGTGCTGGACCGTGTAC

>Tom1219GEO_KX897881
CGGGTTGTTGCTGGCCCCCAAACCGGGCACGTGCACGCCCTGTTTACGCATCCACTCACACCTGTGCACCCTCTGTAGTTCTGTGGANCGGNAGACGTCGTCTTCCTTCCGTGGCTCTACGTCTTTACACACACNCCGTAGCGAAGTCTCATGGAATGTTTTTCGCGTTTAACGCAATACAATACAACTTTCAGCAACGGATCTCTTGGCTCTCGCATCGATGAAGAACGCAGCGAAATGCGATAAGTAATGTGAATTGCAGAATTCAGTGAATCATCGAATCTTTGAACGCACCTTGCGCCCCTTGGTTATTCCTCGGGGCATGCCTGTTTGAGTATCATGAACACCTCAACTCTCGTGGTCTTCCATGATGAGCTTGGACTTTGGGGGTTTGCTGGCCCTGTGGCCGGCTCCTCTCAAACNAATCAGCTTGCCAGTGTTTGGCGGCGTCACGGGTGTGATAACCATCTACGCTNGCGATCGCCTGCCAGATAACCCTCAGCGATGAAGGTTCATTGGGGCTCANAAAAGTCTCTCCACGGCGAGGACNAATTTTGAANGTTCGATCTCAAATCAGGTAGGACTACCCGCTGAACTTAAGCATATCAATAAGCGGAGGAAAAGAAACTAACAAGGATTCCCCTAGTAACTGCGAGTGAAGCGGGAAGAGCTCANATTTAAAATCTGGCGTGCCTCCGGTCGTCCGAATTGTAGTCTGGAGAAGCGTTTTCNGTGCTGGACCGTGTAC

>Tom1220GEO_KX897882
GGTTGTTGCTGGCCCCCAAACCGGGCACGTGCACGCCCTGTTTACGCATCCACTCACACCTGTGCACCCTCTGTAGTTCTGTGGANCGGAAGACGTCGTCTTCCTTCCGTGGCTCTACGTCTTTACACACACNCCGTAGCGAAGTCTCATGGAATGTTTTTCGCGTTTAACGCAATACAATACAACTTTCAGCAACGGATCTCTTGGCTCTCGCATCGATGAAGAACGCAGCGAAATGCGATAAGTAATGTGAATTGCAGAATTCAGTGAATCATCGAATCTTTGAACGCACCTTGCGCCCCTTGGTTATTCCTCGGGGCATGCCTGTTTGAGTATCATGAACACCTCAACTCTCGTGGTCTTCCATGATGAGCTTGGACTTTGGGGGTTTGCTGGCCCTGTGGCCGGCTCCTCTCAAACNAATCAGCTTGCCAGTGTTTGGCGGCGTCACGGGTGTGATAACCATCTACGCTGCGATCGCCTGCCAGATAACCCTCAGCGATGAAGGTTCATTGGGGCTCANAAAAGTCTCTCCACGGCGAGGACAAATTTTGAANGTTCGATCTCAAATCAGGTAGGACTACCCGCTGAACTTAAGCATATCAATAAGCGGAGGAAAAGAAACTAACAAGGATTCCCCTAGTAACTGCGAGTGAAGCGGGAAGAGCTCAAATTTAAAATCTGGCGTGCCTCCGGTCGTCCGAATTGTAGTCTGGAGAAGCGTTTTCTGTGCTGGACCGTGTAC

>Tom1221GEO_KX897883
CGGGGGCATGTGCACACTCGTTACACATCCCTCACACCTGTGCACCCTCTGATTCTATGGCCTGGGGGGGCTCTGTCCTCCTGTGGTTCTACTCTTTCCTGTAAGTCTTATGGAATGTGTCGCGTTAACGCAATGATACACTTCCAACGGATCTCTTGGCTCTCGCATCATGAAAACGCAAAATGCAGGCGTGAATTGCAAATTATGAATCATCAATCTTTGAACGCACCTTGCCCTTGGCTATTCCAAGGTGCCTGTTTGATATCATGAATCCTCAACACGGCTTGCCTGTGATGACTTGGACTTTGGGGGTCTTGCTGGCCTGTGGTCCTCCTCGCAAATAAATATGTGGTGTTGGTGGGGTCAAGGTGTGATAACTATCTACGCTTGCTTTCCCCGGGGTAACCTTCAGGAGTTCACCGGACTTACAATGTCTCTCCTCATGAAACGATTTTGACCGTTTGATCTCAATCACGAGACTCCCGCTGAACTTACATATCAATAACGGAGAAGAAACTAACAAGATTCCCCTATAACTGCATGAGCGGAAGAGCTCCATTTAAAATCTGGCGTGCCTCTGGTCCATTTATCTGGACAAGCTTTTCCGTGCGACTACAATCG

>Tom1222GEO_KX897884
TTGCTGGCGCCGTTACGGGGGCATGTGCACACTCTGTTTACACATCCACTCACACCTGTGCACCCTCTGTAGTTCTATGGCCTGGGGGGGCTCTGTCCTCCTGCGCTGTGGTTCTACNTCTTTACACACACACTGTAATAAAGTCTTATGGAATGTATGTCGCGTTTAACGCAATGAAATACAACTTTCAGCAACGGATCTCTTGGCTCTCGCATCGATGAAGAACGCACGAAATGCGATAAGTAATGTGAATTGCAGAATTCAGTGAATCATCGAATCTTTGAACGCACCTTGCGCCCTTTGGCTATTCCGAAGGGCATGCCTGTTTGAGTATCATGAACACCTCAACTCTCACGGCTTGCCTGTGATGAGCTTGGACTTTGGGGGTCTTGCTGGCCTGTGGTCGGCTCCTCTCAAATAAATTACTTGCCGGTGTTTGGTGGGGTCACAGGTGTGATAACTATCTACGCTTGCGTTTTTCCACCGGGTAACCTTCAGCAATGGAGGTTCACCGGAGCTTACAAATGTCTCTCCTCAGTGAAGACAGATTTTGACCGTTTGATCTCAAATCAGGTAGGACTACCCGCTGAACTTAAGCATATCAATAAGCGGAGAAAAGAAACTAACAAGGATTCCCCTAGTAACTGCGAGTGAAGCGGGAAGAGCTCAAATTTAAAATCTGGCGTGCCTCTGGCCGTCCGAGTTGTAGTCTGGAGAAGCGTTTTCCGTGCTGGACCGTGTACAAAATC

>Tom1223GEO_KX897885
CTGNACGGGGGCATGTGCACACTCTGTTTACACATCCACTCACACCTGTGCACCCTCTGTAGTTCTATGGCCTGGGGGGGCTCTGTCCTCCTGCGCTGTGGTTCTACGTCTTTACACACACACTGTAATAAAGTCTTATGGAATGTATGTCCGTTTAACGCAATGAAATACAACTTTCACAACGGATCTCTTGGCTCTCGCATCGATGAAAACGCAGCGAAATGCGATATAGGTAATGTGAATTGCAGAATTCAGTGAATCATCGAATCTTTGAACGCACCTTGCGCCCTTTGGCTATTCCGAAGGGCATGCCTGTTTGAGTATCATGAACACCTCAATCTCACGGCTTGCCTGTGATGAGCTTGGACTTTGGGGGTCTTGCTGGCCTGTGGTCGGCTCCTCGCAAATAATACTTGCGGTGTTTGGTGGGGTCACAGGTGTGATAACTATCTACGCTTGCGTTTTTCCACCGGGTAACCTTCAGCAAGTGGAGGTTCACCGGACTTACAAATGTCTCTCCTCAGTGAAGACAGATTTTGACCGTTTGATCTCAAATCANGTAGGACTACCCGCTGAATCTTTAANCATATCAANAAGCGGAGGAAAAGAAACTAACAAGGATTCCCCTANTAACTGCNAGTGAAGCGGGAAGAGCTCACATTTAAAATCTGGCGTGCCTCTGGCCGTCCGAGTTGTATCTGGAGAAGCNTTTTCCGTGCTGAGACCGTGTAC

>Tom1224GEO_KX897886
GAGTTGTTGCTGGCCCCTGTACGGGGGCATGTGCACACTCTGTTTACACATCCACTCACACCTGTGCACCCTCTGTAGTTCTATGGCCTGGGGGGGCTCTGTCCTCCTGCGCTGTGGTTCTACGTCTTTACACACACACTGTAATAAAGTCTTATGGAATGTATGTCGCGTTTAACGCAATGAAATACAACTTTCAGCAACGGATCTCTTGGCTCTCGCATCGATGAAGAACGCAGCGAAATGCGATAAGTAATGTGAATTGCAGAATTCAGTGAATCATCGAATCTTTGAACGCACCTTGCGCCCTTTGGCTATTCCGAAGGGCATGCCTGTTTGAGTATCATGAACACCTCAACTCTCACGGCTTGCCTGTGATGAGCTTGGACTTTGGGGGTCTTGCTGGCCTGTGGTCGGCTCCTCTCGAATAAATTAGCTTGCCGGTGTTTGGTGGGGTCACAGGTGTGATAACTATCTACGCTTGCGTTTTTCCACCGGGTAACCTTCAGCAATGGAGGTTCACCGGAGCTTACAAATGTCTCTCCTCAGTGAAGACAGATTTTGACCGTTTGATCTCAAATCAGGTAGGACTACCCGCTGAACTTAAGCATATCAATAA

>Tom1225GEO_KX897887
CGGGTTGTTGCTGGCCCCCAAACCGGGCACGTGCACNCCCTGTTTACGCATCCACTCACACCTGTGCACCCTCTGTAGTTCTGTGGACCGGGAGACGTCGTCTTCCTTCCGTGGCTCTACGTCTTTACACACACGCCGTAGCGAAGTCTCATGGAATGTTTTTCGCGTTTAACGCAATACAATACAACTTTCAGCAACGGATCTCTTGGCTCTCGCATCGATGAAGAACGCAGCGAAATGCGATAAGTAATGTGAATTGCAGAATTCAGTGAATCATCGAATCTTTGAACGCACCTTGCGCCCCTTGGTTATTCCTCGGGGCATGCCTGTTTGAGTATCATGAACACCTCAACTCTCGTGGTCTTCCATGATGAGCTTGGACTTTGGGGGTTTGCTGGCCCTGTGGCCGGCTCCTCTCAAACGAATCAGCTTGCCAGTGTTTGGCGGCGTCACGGGTGTGATAACCATCTACGCTTGCGATCGCCTGCCAGATAACCCTCAGCGATGAAGGTTCATTGGGGCTCACAAAAGTCTCTCCACGGCGAGGACAAATTTTGAATGTTCGATCTCAAATCAGGTAGGACTACCCGCTGAACTTAAGCATATCAATA

>Tom1226GEO_KX897888
GGNTGTTGCTGGTCCTCGAATGGGGGANATGTGCACNCTCTGTTTACACATCCACTCACACCTGTGCACCCTCTGTAGTTTTACGGTATGGGGGACCCTGTCTTCCTTCCGTANTTCTACNTCTTTACACACACNCTGTAATAAAGTCTTATGGAATGTATGCCGCGTCTAACGCAAAACAATACAACTTTCANCAACGGATCTCTTGGCTCTCGCATCGATGAAGAACGCANCGAAATGCNATAAGTAATGTGAATTGCANAATTCAGTGAATCATCNAATCTTTGAACGCACCTTGCGCCCCTTGGATATTCCNAGGGGCANGCCTGTTTGANTATCATGAACACCTCAACTCTCATGGTTTGCCATGACGAGCTTGGAACTTGGGGGTTTTGCTGGCCTGNGGTCGGCTCCTCTCAAATGAATCAACCTCCCAGTGTTTGGTGGCATCACGGGTGTGATAACTATCTACGCTCGCGGTTGTCCACCANGTAACCTTTGGTGACAAAGTTCGCTGGAGCTCACANATGTCTCTCCTCAGCGAGGACAGCTTTTTAACGTTCGATCTCAAATCAGGTAGGACTACCCGCTGAACTTAAGCATATCAATAA

>Tom1227GEO_KX897889
AGAGTTGTTGCTGGCCCCTGTACGGGGGCATGTGCACACTCTGTTTACACATCCACTCACACCTGTGCACCCTCTGTAGTTCTATGGCCTGGGGGGGCTCTGTCCTCCTGCGCTGTGGTTCTACGTCTTTACACACACACTGTAATAAAGTCTTATGGAATGTATGTCGCGTTTAACGCAATGAAATACAACTTTCAGCAACGGATCTCTTGGCTCTCGCATCGATGAAGAACGCAGCGAAATGCGATAAGTAATGTGAATTGCAGAATTCAGTGAATCATCGAATCTTTGAACGCACCTTGCGCCCTTTGGCTATTCCGAAGGGCATGCCTGTTTGAGTATCATGAACACCTCAACTCTCACGGCTTGCCTGTGATGAGCTTGGACTTTGGGGGTCTTGCTGGCCTGTGGTCGGCTCCTCTCGAATAAATTAGCTTGCCGGTGTTTGGTGGGGTCACAGGTGTGATAACTATCTACGCTTGCGTTTTTCCACCGGGTAACCTTCAGCAATGGAGGTTCACCGGAGCTTACAAATGTCTCTCCTCAGTGAAGACAGATTTTGACCGTTTGATCTCAAATCAGGTAGGACTACCCGCTGAACTTAAGCATATCAATAA

>Tom1228GEO_KX897890
CACACGGGTTGTTGCTGGCCCCAAACCGGGCACGTGCACCCCCTGTTTACNCATCCACTCACACCTGTGCACCCTCTGTAGTTCTGTGGACCGGGAGACGTCCTCTTCCTTCCGTGGCTCTACGTCTTTACACACACGCCGTAGCGAAGTCTCATGGAATGTTTTTCGCGTTTAACGCAATACAATACAACTTTCAGCAACGGATCTCTTGGCTCTCGCATCGATGAAGAACGCAGCGAAATGCGATAAGTAATGTGAATTGCAGAATTCAGTGAATCATCGAATCTTTGAACGCACCTTGCGCCCCTTGGTTATTCCTCGGGGCATGCCTGTTTGAGTATCATGAACACCTCAACTCTCGTGGTCTTCCATGATGAGCTTGGACTTTGGGGGTTTGCTGGCCCTGTGGCCGGCTCCTCTCAAACGAATCAGCTTGCCAGTGTTTGGCGGCGTCACGGGTGTGATAACCATCTACGCTTGCGATCGCCTGCCAGATAACCCTCAGCGATGAANGTTCATTGGGGCTCACAAAAGTCTCTCCACGGCGAGGACAAATTTTGAATGTTCGATCTCAAATCAGGTAGGACTACCCGCTGAACTTAAGCATATCAATAAGCGGAGGAAAAGAAACTAACGGATTCCCCTAGTAACTGCGAGTGAAGCGGGAAGAGCTCAAATTTAAAATCTGGCGTGCCTCCGGTCGTCCNAATTGTAGTCTGGACAAGCGTTTTCCGTGCTGGACCGTGTAGAAGTC

>Tom1229GEO_KX897891
GGGTTGTTGCTGGCCCCCAAACCGGGCACGTGCACGCCCTGTTTACGCATCCACTCACACCTGTGCACCCTCTGTAGTTCTGTGGACCGGGAGACGTCGTCTTCCTTCCGTGGCTCTACGTCTTTACACACACGCCGTAGCGAAGTCTCATGGAATGTTTTTCGCGTTTAACGCAATACAATACAACTTTCAGCAACGGATCTCTTGGCTCTCGCATCGATGAAGAACGCAGCGAAATGCGATAAGTAATGTGAATTGCAGAATTCAGTGAATCATCGAATCTTTGAACGCACCTTGCGCCCCTTGGTTATTCCTCGGGGCATGCCTGTTTGAGTATCATGAACACCTCAACTCTCGTGGTCTTCCATGATGAGCTTGGACTTTGGGGGTTTGCTGGCCCTGTGGCCGGCTCCTCTCAAACGAATCAGCTTGCCAGTGTTTGGCGGCGTCACGGGTGTGATAACCATCTACGCTTGCGATCGCCTGCCAGATAACCCTCAGCGATGAAGGTTCATTGGGGCTCACAAAAGTCTCTCCACGGCGAGGACAAATTTTGAATGTTCGATCTCAAATCAGGTAGGACTACCCGCTGAACTTAAGCATATCAATAAGCGGAGGAAAA

>Tom1230GEO_KX897892
AACCGGGCACTGTGCACNCCCTGTTTACNCATCCACTCACACCTGTGCACCCTCTGTAGTTCTGTGGACCGGGAGACGCTCNTCTTCCTTCCGTGGCTCTACNTCTTTACACACACGCCGTAGCNAAATCTCNTGGAATGTTNTTCGCGTTTAACGCAATACAATACAACTTTCTTCAACGGATCTCTTGGCTCTCGCATCNATGAAGAACGCNGCNAAATGCGATAAGTAATGTGAATTGCTGAATTCNNTGAATCATCNAATCTTTGAACNCACCTTGCGCCCCTTGGTTATTCCTCNGGGCGTGCCNGTTTGANTATCATGAACACCTCNACTCTCCTGGTCTTCCNTGATGAACTTGGACTTTGGGGGTTTGNTGGCCCTGTGGCCGGCTCCTCCCAAACGAATCAACTTGCCNGTGTTTGGNGGNGNCNCNGGTGTGATAANAATCTACCCTTGCNATCGNCTGCCNGATAACCCTCCTCNATGAAGGNTNNTTGGGGCTCACAAAANTCTCTCCCCCGCGAGGACAAATTTTNAATGTTCGATCTCATCAGTAGGANTACACCGCTGAACTTAATCATATCAATAA

>Tom1231GEO_KX897893
CGGGTTGTTGCTGGCCCCCAAACCGGGCACGTGCACGCCCTGTTTACGCATCCACTCACACCTGTGCACCCTCTGTAGTTCTGTGGACCGGGAGACGTCGTCTTCCTTCCGTGGCTCTACGTCTTTACACACACGCCGTAGCGAAGTCTCATGGAATGTTTTTCGCGTTTAACGCAATACAATACAACTTTCAGCAACGGATCTCTTGGCTCTCGCATCGATGAAGAACGCAGCGAAATGCGATAAGTAATGTGAATTGCAGAATTCAGTGAATCATCGAATCTTTGAACGCACCTTGCGCCCCTTGGTTATTCCTCGGGGCATGCCTGTTTGAGTATCATGAACACCTCAACTCTCGTGGTCTTCCATGATGAGCTTGGACTTTGGGGGTTTGCTGGCCCTGTGGCCGGCTCCTCTCAAACGAATCAGCTTGCCAGTGTTTGGCGGCGTCACGGGTGTGATAACCATCTACGCTTGCGATCGCCTGCCAGATAACCCTCAGCGATGAAGGTTCATTGGGGCTCACAAAAGTCTCTCCACGGCGAGGACAAATTTTGAATGTTCGATCTCAAATCAGGTAGGACTACCCGCTGAACTTAAGCATATCAATAAGCGGAGGAAAAGAAACTAACAAGGATTCCCCTAGTAACTGCGAGTGAAGCGGGAAGAGCTCAAATTTAAAATCTGGCGTGCCTCCGGTCGTCCGAATTGTAGTCTGGAGAAGCGTTTTCCGTGCTGGACCGTGTAC

>Tom1232GEO_KX897894
AGAGTTGTTGCTGGCCCCTGTACGGGGGCATGTGCACACTCTGTTTACACATCCACTCACACCTGTGCACCCTCTGTAGTTCTATGGCCTGGGGGGGCTCTGTCCTCCTGCGCTGTGGTTCTACGTCTTTACACACACACTGTAATAAAGTCTTATGGAATGTATGTCGCGTTTAACGCAATGAAATACAACTTTCAGCAACGGATCTCTTGGCTCTCGCATCGATGAAGAACGCAGCGAAATGCGATAAGTAATGTGAATTGCAGAATTCAGTGAATCATCGAATCTTTGAACGCACCTTGCGCCCTTTGGCTATTCCGAAGGGCATGCCTGTTTGAGTATCATGAACACCTCAACTCTCACGGCTTGCCTGTGATGAGCTTGGACTTTGGGGGTCTTGCTGGCCTGTGGTCGGCTCCTCTCGAATAAATTAGCTTGCCGGTGTTTGGTGGGGTCACAGGTGTGATAACTATCTACGCTTGCGTTTTTCCACCGGGTAACCTTCAGCAATGGAGGTTCACCGGAGCTTACAAATGTCTCTCCTCAGTGAAGACAGATTTTGACCGTTTGATCTCAAATCAGGTAGGACTACCCGCTGAACTTAAGCATATCATAA
