# Supplementary material for: Alder and the Golden Fleece: high diversity of Frankia and ectomycorrhizal fungi revealed from Alnus glutinosa subsp. barbata roots close to a Tertiary and glacial refugium
Source: PeerJ. 2017 Jul 18;5:e3479. doi: 10.7717/peerj.3479 (PMC5518731; doi:10.7717/peerj.3479)
Supplement: Supplemental Information 2 [file peerj-05-3479-s003.fasta]

>Alnus_GAB_PF5_KX897895
TTTAGAGGAAGGAGAAGTCGTAACAAGGTTTCCGTAGGTGAACCTGCGGAAGGATCATTGTCGAAACCTGCCCAGCAGAACGACCCGCGAACCTGTCACAACAACTGGGGGCGGGGGGCGATCTCGCGCCCCGCCCTCGAACGGCAGGGAGACACTCGTGCCTTCCTGCCGAACAACGTACCCCGGCGCGGTCCGCGCCAAGGAACATGAACGAAAGAGTGCCTCTGGTCGCCTCGGAAACGCTGCGCGCACCGGAGGCGAATCTTTGTCTAGAACCATAACGACTCTCGGCAACGGATATCTCGGCTCTCGCATCGATGAAGAACGTAGCGAAATGCGATACTTGGTGTGAATTGCAGAATCCCGCGAATCATCGAGTCTTTGAACGCAAGTTGCGCCCGAAGCCACCTGGCCGAGGGCACGTCTGCCTGGGTGTCACGCATCGTTGCCCCCAACCCCATCGCCCTGCAAAGAGGCGGTGGGGGCATGCGGGGCGGACATTGGCCTCCCGTGGGCTGATGCCTGCGGCTGGCCTAAAAACGAGTCCTCGGCGACGATCGCCACGACAATCGGTGGTTGACAAACCTTCGTGACCCGTCGTGCGCGCATCGCCGCTCAACGCGTGCTCTTTTGACCCTGTCGCGTCGCGCTCGCGACGCTCCAACGCGACCCCAGTCAGGCGGA

>Alnus_GAB_PF6_KX897896
GTCCACTGAACCTTATCATTTAGAGGAAGGAGAAGTCGTAACAAGGTTTCCGTAGGTGAACCTGCGGAAGGATCATTGTCGAAACCTGCCCAGCAGAACGACCCGCGAACCTGTCACAACAACTGGGGGCGGGGGGCGATCTCGCGCCCCGCCCTCGAACGGCAGGGAGACACTCGTGCCTTCCTGCCGAACAACGTACCCCGGCGCGGTCCGCGCCAAGGAACATGAACGAAAGAGTGCCTCCGGTCGCCTCGGAAACGCTGCGCGCACCGGAGGCGAATCTTGTCTAGAACCATAACGACTCTCGGCAACGGATATCTCGGCTCTCGCATCGATGAAGAACGTAGCGAAATGCGATACTTGGTGTGAATTGCAGAATCCCGCGAATCATCGAGTCTTTGAACGCAAGTTGCGCCCGAAGCCACCTGGCCGAGGGCACGTCTGCCTGGGTGTCACGCATCGTTGCCCCCAACCCCATCGCCCTGCAAAGAGGCGGTGGGGGCATGCGGGGCGGACATTGGCCTCCCGTGGGCTGATGCCTGCGGCTGGCCTAAAAACGAGTCCTCGGCGACGATCGCCACGACAATCGGTGGTTGACAAACCTTCGTGACCCGTCGTGCGCGCATCGCCGCTCAACGCGTGCTCTTTTGACCCCGTCGCGTCGCGCTCGCGACGCTCCAACGCGACCCCAGTCAGGCGGA

>Alnus_GAB_PP1_KX897897
GTCCACTGAACCTTATCATTTAGAGGAAGGAGAAGTCGTAACAAGGTTTCCGTAGGTGAACCTGCGGAAGGATCATTGTCGAAACCTGCCCAGCAGAACGACCCGCGAACCTGTCACAACAACTGGGGGCGGGGGGCGATCTCGCGCCCCGCCCTCGAACGGCAGGGAGACACTCGTGCCTTCCTGCCGAACAACGTACCCCGGCGCGGTCCGCGCCAAGGAACATGAACGAAAGAGTGCCTCCGGTCGCCTCGGAAACGCTGCGCGCACCGGAGGCGAATCTTGTCTAGAACCATAACGACTCTCGGCAACGGATATCTCGGCTCTCGCATCGATGAAGAACGTAGCGAAATGCGATACTTGGTGTGAATTGCAGAATCCCGCGAATCATCGAGTCTTTGAACGCAAGTTGCGCCCGAAGCCACCTGGCCGAGGGCACGTCTGCCTGGGTGTCACGCATCGTTGCCCCCAACCCCATCGCCCTGCAAAGAGGCGGTGGGGGCATGCGGGGCGGACATTGGCCTCCCGTGGGCTGATGCCTGCGGCTGGCCTAAAAACGAGTCCTCGGCGACGATCGCCACGACAATCGGTGGTTGACAAACCTTCGTGACCCGTCGTGCGCGCATCGCCGCTCAACGCGTGCTCTTTTGACCCTGTCGCGTCGCGCTCGCGACGCTCCAACGCGACCCCAGTCAGGCGGA

>Alnus_GAB_PP2_KX897898
GTCCACTGAACCTTATCATTTAGAGGAAGGAGAAGTCGTAACAAGGTTTCCGTAGGTGAACCTGCGGAAGGATCATTGTCGAAACCTGCCCAGCAGAACGACCCGCGAACCTGTCACAACAACTGGGGGCGGGGGGCGATCTCGCGCCCCGCCCTCGAACGGCAGGGAGACACTCGTGCCTTCCTGCCGAACAACGTACCCCGGCGCGGTCCGCGCCAAGGAACATGAACGAAAGAGTGCCTCCGGTCGCCTCGGAAACGCTGCGCGCACCGGAGGCGAATCTTGTCTAGAACCATAACGACTCTCGGCAACGGATATCTCGGCTCTCGCATCGATGAAGAACGTAGCGAAATGCGATACTTGGTGTGAATTGCAGAATCCCGCGAATCATCGAGTCTTTGAACGCAAGTTGCGCCCGAAGCCACCTGGCCGAGGGCACGTCTGCCTGGGTGTCACGCATCGTTGCCCCCAACCCCATCGCCCTGCAAAGAGGCGGTGGGGGCATGCGGGGCGGACATTGGCCTCCCGTGGGCTGATGCCTGCGGCTGGCCTAAAAACGAGTCCTCGGCGACGATCGCCACGACAATCGGTGGTTGACAAACCTTCGTGACCCGTCGTGCGCGCATCGCCGCTCAACGCGTGCTCTTTTGACCCTGTCGCGTCGCGCTCGCGACGCTTTAACGCGACCCCAGTCAGGCGGA

>Alnus_GAB_PP3_KX897899
GTCCACTGAACCTTATCATTTAGAGGAAGGAGAAGTCGTAACAAGGTTTCCGTAGGTGAACCTGCGGAAGGATCATTGTCGAAACCTGCCCAGCAGAACGACCCGCGAACCTGTCACAACAACTGGGGGCGGGGGGCGATCTCGCGCCCCGCCCTCGAACGGCAGGGAGACACTCGTGCCTTCCTGCCGAACAACGTACCCCGGCGCGGTCCGCGCCAAGGAACATGAACGAAAGAGTGCCTCCGGTCGCCTCGGAAACGCTGCGCGCACCGGAGGCGAATCTTGTCTAGAACCATAACGACTCTCGGCAACGGATATCTCGGCTCTCGCATCGATGAAGAACGTAGCGAAATGCGATACTTGGTGTGAATTGCAGAATCCCGCGAATCATCGAGTCTTTGAACGCAAGTTGCGCCCGAAGCCACCTGGCCGAGGGCACGTCTGCCTGGGTGTCACGCATCGTTGCCCCCAACCCCATCGCCCTGCAAAGAGGCGGTGGGGGCATGCGGGGCGGACATTGGCCTCCCGTGGGCTGATGCCTGCGGCTGGCCTAAAAACGAGTCCTCGGCGACGATCGCCACGACAATCGGTGGTTGACAAACCTTCGTGACCCGTCGTGCGCGCATCGCCGCTCAACGCGTGCTCTTTTGACCCTGTCGCGTCGCGCTCGCGACGCTCCAACGCGACCCCAGTCAGGCGGA

>Alnus_GAB_PP4_KX897900
GTCCACTGAACCTTATCATTTAGAGGAAGGAGAAGTCGTAACAAGGTTTCCGTAGGTGAACCTGCGGAAGGATCATTGTCGAAACCTGCCCAGCAGAACGACCCGCGAACCTGTCACAACAACTGGGGGCGGGGGGCGATCTCGCGCCCCGCCCTCGAACGGCAGGGAGACACTCGTGCCTTCCTGCCGAACAACGTACCCCGGCGCGGTCCGCGCCAAGGAACATGAACGAAAGAGTGCCTCCGGTCGCCTCGGAAACGCTGCGCGCACCGGAGGCGAATCTTGTCTAGAACCATAACGACTCTCGGCAACGGATATCTCGGCTCTCGCATCGATGAAGAACGTAGCGAAATGCGATACTTGGTGTGAATTGCAGAATCCCGCGAATCATCGAGTCTTTGAACGCAAGTTGCGCCCGAAGCCACCTGGCCGAGGGCACGTCTGCCTGGGTGTCACGCATCGTTGCCCCCAACCCCATCGCCCTGCAAAGAGGCGGTGGGGGCATGCGGGGCGGACATTGGCCTCCCGTGGGCTGATGCCTGCGGCTGGCCTAAAAACGAGTCCTCGGCGACGATCGCCACGACAATCGGTGGTTGACAAACCTTCGTGACCCGTCGTGCGCGCATCGCCGCTCAACGCGTGCTCTTTTGACCCTGTCGCGTCGCGCTCGCGACGCTCCAACGCGACCCCAGTCAGGCGGA

>Alnus_GAB_PP5_KX897901
GTCCACTGAACCTTATCATTTAGAGGAAGGAGAAGTCGTAACAAGGTTTCCGTAGGTGAACCTGCGGAAGGATCATTGTCGAAACCTGCCCAGCAGAACGACCCGCGAACCTGTCACAACAACTGGGGGCGGGGGGCGATCTCGYGCCCCGCCCTCGAACGGCAGGGAGACACTCGTGCCTTCCTGCCGAACAACGTACCCCGGCGCGGTCCGCGCCAAGGAACATGAACGAAAGAGTGCCTCCGGTCGCCTCGGAAACGCTGCGCGCACCGGAGGCGAATCTTGTCTAGAACCATAACGACTCTCGGCAACGGATATCTCGGCTCTCGCATCGATGAAGAACGTAGCGAAATGCGATACTTGGTGTGAATTGCAGAATCCCGCGAATCATCGAGTCTTTGAACGCAAGTTGCGCCCGAAGCCACCTGGCCGAGGGCACGTCTGCCTGGGTGTCACGCATCGTTGCCCCCAACCCCATCGCCCTGCAAAGAGGCGGTGGGGGCATGCGGGGCGGACATTGGCCTCCCGTGGGCTGATGCCTGCGGCTGGCCTAAAAACGAGTCCTCGGCGACGATCGCCACGACAATCGGTGGTTGACAAACCTTCGTGACCCGTCGTGCGCGCATCGCCGCTCAACGCGTGCTCTTTTGACCCTGTCGCGTCGCGCTCGCGACGCTCCAACGCGACCCCAGTCAGGCGGA

>Alnus_GAB_PP6_KX897902
GTCCACTGAACCTTATCATTTAGAGGAAGGAGAAGTCGTAACAAGGTTTCCGTAGGTGAACCTGCGGAAGGATCATTGTCGAAACCTGCCCAGCAGAACGACCCGCGAACCTGTCACAACAACTGGGGGCGGGGGGCGATCTCGCGCCCCGCCCTCGAACGGCAGGGAGACACTCGTGCCTTCCTGCCGAACAACGTACCCCGGCGCGGTCCGCGCCAAGGAACATGAACGAAAGAGTGCCTCCGGTCGCCTCGGAAACGCTGCGCGCACCGGAGGCGAATCTTGTCTAGAACCATAACGACTCTCGGCAACGGATATCTCGGCTCTCGCATCGATGAAGAACGTAGCGAAATGCGATACTTGGTGTGAATTGCAGAATCCCGCGAATCATCGAGTCTTTGAACGCAAGTTGCGCCCGAAGCCACCTGGCCGAGGGCACGTCTGCCTGGGTGTCACGCATCGTTGCCCCCAACCCCATCGCCCTGCAAAGAGGCGGTGGGGGCATGCGGGGCGGACATTGGCCTCCCGTGGGCTGATGCCTGCGGCTGGCCTAAAAACGAGTCCTCGGCGACGATCGCCACGACAATCGGTGGTTGACAAACCTTCGTGACCCGTCGTGCGCGCATCGCCGCTCAACGCGTGCTCTTTTGACCCTGTCGCGTCGCGCTCGCGACGCTCCAACGCGACCCCAGTCAGGCGGA

>Alnus_GAB_PV1_KX897903
GTCCACTGAACCTTATCATTTAGAGGAAGGAGAAGTCGTAACAAGGTTTCCGTAGGTGAACCTGCGGAAGGATCATTGTCGAAACCTGCCCAGCAGAACGACCCGCGAACCTGTCACAACAACTGGGGGCGGGGGGCGATCTCGCGCCCCGCCCTCGAACGGCAGGGAGACACTCGTGCCTTCCTGCCGAACAACGTACCCCGGCGCGGTCCGCGCCAAGGAACATGAACGAAAGAGTGCCTCCGGTCGCCTCGGAAACGCTGCGCGCACCGGAGGCGAATCTTGTCTAGAACCATAACGACTCTCGGCAACGGATATCTCGGCTCTCGCATCGATGAAGAACGTAGCGAAATGCGATACTTGGTGTGAATTGCAGAATCCCGCGAATCATCGAGTCTTTGAACGCAAGTTGCGCCCGAAGCCACCTGGCCGAGGGCACGTCTGCCTGGGTGTCACGCATCGTTGCCCCCAACCCCATCGCCCTGCAAAGAGGCGGTGGGGGCATGCGGGGCGGACATTGGCCTCCCGTGGGCTGATGCCTGCGGCTGGCCTAAAAACGAGTCCTCGGCGACGATCGCCACGACAATCGGTGGTTGACAAACCTTCGTGACCCGTCGTGCGCGCATCGCCGCTCAACGCGTGCTCTTTTGACCCTGTCGCGTCGCGCTCGCGACGCTCCAACGCGACCCCAGTCAGGCGGA

>Alnus_GAB_PV2_KX897904
GTCCACTGAACCTTATCATTTAGAGGAAGGAGAAGTCGTAACAAGGTTTCCGTAGGTGAACCTGCGGAAGGATCATTGTCGAAACCTGCCCAGCAGAACGACCCGCGAACCTGTCACAACAACTGGGGGCGGGGGGCGATCTCGCGCCCCGCCCTCGAACGGCAGGGAGACACTCGTGCCTTCCTGCCGAACAACGTACCCCGGCGCGGTCCGCGCCAAGGAACATGAACGAAAGAGTGCCTCCGGTCGCCTCGGAAACGCTGCGCGCACCGGAGGCGAATCTTGTCTAGAACCATAACGACTCTCGGCAACGGATATCTCGGCTCTCGCATCGATGAAGAACGTAGCGAAATGCGATACTTGGTGTGAATTGCAGAATCCCGCGAATCATCGAGTCTTTGAACGCAAGTTGCGCCCGAAGCCACCTGGCCGAGGGCACGTCTGCCTGGGTGTCACGCATCGTTGCCCCCAACCCCATCGCCCTGCAAAGAGGCGGTGGGGGCATGCGGGGCGGACATTGGCCTCCCGTGGGCTGATGCCTGCGGCTGGCCTAAAAACGAGTCCTCGGCGACGATCGCCACGACAATCGGTGGTTGACAAACCTTCGTGACCCGTCGTGCGCGCATCGCCGCTCAACGCGTGCTCTTTTGACCCTGTCGCGTCGCGCTCGCGACGCTCCAACGCGACCCCAGTCAGGCGGA

>Alnus_GAB_PV3_KX897905
GTCCACTGAACCTTATCATTTAGAGGAAGGAGAAGTCGTAACAAGGTTTCCGTAGGTGAACCTGCGGAAGGATCATTGTCGAAACCTGCCCAGCAGAACGACCCGCGAACCTGTCACAACAACTGGGGGCGGGGGGCGATCTCGCGCCCCGCCCTCGAACGGCAGGGAGACACTCGTGCCTTCCTGCCGAACAACGTACCCCGGCGCGGTCCGCGCCAAGGAACATGAACGAAAGAGTGCCTCCGGTCGCCTCGGAAACGCTGCGCGCACCGGAGGCGAATCTTGTCTAGAACCATAACGACTCTCGGCAACGGATATCTCGGCTCTCGCATCGATGAAGAACGTAGCGAAATGCGATACTTGGTGTGAATTGCAGAATCCCGCGAATCATCGAGTCTTTGAACGCAAGTTGCGCCCGAAGCCACCTGGCCGAGGGCACGTCTGCCTGGGTGTCACGCATCGTTGCCCCCAACCCCATCGCCCTGCAAAGAGGCGGTGGGGGCATGCGGGGCGGACATTGGCCTCCCGTGGGCTGATGCCTGCGGCTGGCCTAAAAACGAGTCCTCGGCGACGATCGCCACGACAATCGGTGGTTGACAAACCTTCGTGACCCGTCGTGCGCGCATCGCCGCTCAACGCGTGCTCTTTTGACCCTGTCGCGTCGCGCTCGCGACGCTCCAACGCGACCCCAGTCAGGCGGA

>Alnus_GAB_PF3_KX897906
GTCCACTGAACCTTATCATTTAGAGGAAGGAGAAGTCGTAACAAGGTTTCCGTAGGTGAACCTGCGGAAGGATCATTGTCGAAACCTGCCCAGCAGAACGACCCGCGAACCTGTCACAACAACTGGGGGCGGGGGGCGATCTCGCGCCCCGCCCTCGAACGGCAGGGAGACACTCGTGCCTTCCTGCCGAACAACGTACCCCGGCGCGGTCCGCGCCAAGGAACATGAACGAAAGAGTGCCTCCGGTCGCCTCGGAAACGCTGCGCGCACCGGAGGCGAATCTTGTCTAGAACCATAACGACTCTCGGCAACGGATATCTCGGCTCTCGCATCGATGAAGAACGTAGCGAAATGCGATACTTGGTGTGAATTGCAGAATCCCGCGAATCATCGAGTCTTTGAACGCAAGTTGCGCCCGAAGCCACCTGGCCGAGGGCACGTCTGCCTGGGTGTCACGCATCGTTGCCCCCAACCCCATCGCCCTGCAAAGAGGCGGTGGGGGCATGCGGGGCGGACATTGGCCTCCCGTGGGCTGATGCCTGCGGCTGGCCTAAAAACGAGTCCTCGGCGACGATCGCCACGACAATCGGTGGTTGACAAACCTTCGTGACCCGTCGTGCGCGCATCGCCGCTCAACGCGTGCTCTTTTGACCCTGTCGCGTCGCGCTCGCGACGCTCCAACGCGACCCCAGTCAGGCGGA

>Alnus_GAB_PF1_KX897907
GTCCACTGAACCTTATCATTTAGAGGAAGGAGAAGTCGTAACAAGGTTTCCGTAGGTGAACCTGCGGAAGGATCATTGTCGAAACCTGCCCAGCAGAACGACCCGCGAACCTGTCACAACAACTGGGGGCGGGGGGCGATCTCGCGCCCCGCCCTCGAACGGCAGGGAGACACTCGTGCCTTCCTGCCGAACAACGTACCCCGGCGCGGTCCGCGCCAAGGAACATGAACGAAAGAGTGCCTCCGGTCGCCTCGGAAACGCTGCGCGCACCGGAGGCGAATCTTGTCTAGAACCATAACGACTCTCGGCAACGGATATCTCGGCTCTCGCATCGATGAAGAACGTAGCGAAATGCGATACTTGGTGTGAATTGCAGAATCCCGCGAATCATCGAGTCTTTGAACGCAAGTTGCGCCCGAAGCCACCTGGCCGAGGGCACGTCTGCCTGGGTGTCACGCATCGTTGCCCCCAACCCCATCGCCCTGCAAAGAGGCGGTGGGGGCATGCGGGGCGGACATTGGCCTCCCGTGGGCTGATGCCTGCGGCTGGCCTAAAAACGAGTCCTCGGCGACGATCGCCACGACAATCGGTGGTTGACAAACCTTCGTGACCCGTCGTGCGCGCATCGCCGCTCAACGCGTGCTCTTTTGACCCTGTCGCGTCGCGCTCGCGACGCTCCAACGCGACCCCAGTCAGGCGGA

>Alnus_GAB_BO6_KX897908
GTCCACTGAACCTTATCATTTAGAGGAAGGAGAAGTCGTAACAAGGTTTCCGTAGGTGAACCTGCGGAAGGATCATTGTCGAAACCTGCCCAGCAGAACGACCCGCGAACCTGTCACAACAACTGGGGGCGGGGGGCGATCTCGCGCCCCGCCCTCGAACGGCAGGGAGACACTCGTGCCTTCCTGCCGAACAACGTACCCCGGCGCGGTCCGCGCCAAGGAACATGAACGAAAGAGTGCCTCCGGTCGCCTCGGAAACGCTGCGCGCACCGGAGGCGAATCTTGTCTAGAACCATAACGACTCTCGGCAACGGATATCTCGGCTCTCGCATCGATGAAGAACGTAGCGAAATGCGATACTTGGTGTGAATTGCAGAATCCCGCGAATCATCGAGTCTTTGAACGCAAGTTGCGCCCGAAGCCACCTGGCCGAGGGCACGTCTGCCTGGGTGTCACGCATCGTTGCCCCCAACCCCATCGCCCTGCAAAGAGGCGGTGGGGGCATGCGGGGCGGACATTGGCCTCCCGTGGGCTGATGCCTGCGGCTGGCCTAAAAACGAGTCCTCGGCGACGATCGCCACGACAATCGGTGGTTGACAAACCTTCGTGACCCGTCGTGCGCGCATCGCCGCTCAACGCGTGCTCTTTTGACCCTGTCGCGTCGCGCTCGCGACGCTCCAACGCGACCCCAGTCAGGCGGA

>Alnus_GAB_BO5_KX897909
GTCCACTGAACCTTATCATTTAGAGGAAGGAGAAGTCGTAACAAGGTTTCCGTAGGTGAACCTGCGGAAGGATCATTGTCGAAACCTGCCCAGCAGAACGACCCGCGAACCTGTCACAACAACTGGGGGCGGGGGGCGATCTCGCGCCCCGCCCTCGAACGGCAGGGAGACACTCGTGCCTTCCTGCCGAACAACGTACCCCGGCGCGGTCCGCGCCAAGGAACATGAACGAAAGAGTGCCTCCGGTCGCCTCGGAAACGCTGCGCGCACCGGAGGCGAATCTTGTCTAGAACCATAACGACTCTCGGCAACGGATATCTCGGCTCTCGCATCGATGAAGAACGTAGCGAAATGCGATACTTGGTGTGAATTGCAGAATCCCGCGAATCATCGAGTCTTTGAACGCAAGTTGCGCCCGAAGCCACCTGGCCGAGGGCACGTCTGCCTGGGTGTCACGCATCGTTGCCCCCAACCCCATCGCCCTGCAAAGAGGCGGTGGGGGCATGCGGGGCGGACATTGGCCTCCCGTGGGCTGATGCCTGCGGCTGGCCTAAAAACGAGTCCTCGGCGACGATCGCCACGACAATCGGTGGTTGACAAACCTTCGTGACCCGTCGTGCGCGCATCGCCGCTCAACGCGTGCTCTTTTGACCCTGTCGCGTCGCGCTCGCGACGCTCCAACGCGACCCCAGTCAGGCGGA

>Alnus_GAB_BO3_KX897910
GTCCACTGAACCTTATCATTTAGAGGAAGGAGAAGTCGTAACAAGGTTTCCGTAGGTGAACCTGCGGAAGGATCATTGTCGAAACCTGCCCAGCAGAACGACCCGCGAACCTGTCACAACAACTGGGGGCGGGGGGCGATCTCGCGCCCCGCCCTCGAACGGCAGGGAGACACTCGTGCCTTCCTGCCGAACAACGTACCCCGGCGCGGTCCGCGCCAAGGAACATGAACGAAAGAGTGCCTCCGGTCGCCTCGGAAACGCTGCGCGCACCGGAGGCGAATCTTGTCTAGAACCATAACGACTCTCGGCAACGGATATCTCGGCTCTCGCATCGATGAAGAACGTAGCGAAATGCGATACTTGGTGTGAATTGCAGAATCCCGCGAATCATCGAGTCTTTGAACGCAAGTTGCGCCCGAAGCCACCTGGCCGAGGGCACGTCTGCCTGGGTGTCACGCATCGTTGCCCCCAACCCCATCGCCCTGCAAAGAGGCGGTGGGGGCATGCGGGGCGGACATTGGCCTCCCGTGGGCTGATGCCTGCGGCTGGCCTAAAAACGAGTCCTCGGCGACGATCGCCACGACAATCGGTGGTTGACAAACCTTCGTGACCCGTCGTGCGCGCATCGCCGCTCAACGCGTGCTCTTTTGACCCTGTCGCGTCGCGCTCGCGACGCTCCAACGCGACCCCAGTCAGGCGGA

>Alnus_GAB_BO2_KX897911
GTCCACTGAACCTTATCATTTAGAGGAAGGAGAAGTCGTAACAAGGTTTCCGTAGGTGAACCTGCGGAAGGATCATTGTCGAAACCTGCCCAGCAGAACGACCCGCGAACCTGTCACAACAACTGGGGGCGGGGGGCGATCTCGCGCCCCGCCCTCGAACGGCAGGGAGACACTCGTGCCTTCCTGCCGAACAACGTACCCCGGCGCGGTCCGCGCCAAGGAACATGAACGAAAGAGTGCCTCCGGTCGCCTCGGAAACGCTGCGCGCACCGGAGGCGAATCTTGTCTAGAACCATAACGACTCTCGGCAACGGATATCTCGGCTCTCGCATCGATGAAGAACGTAGCGAAATGCGATACTTGGTGTGAATTGCAGAATCCCGCGAATCATCGAGTCTTTGAACGCAAGTTGCGCCCGAAGCCACCTGGCCGAGGGCACGTCTGCCTGGGTGTCACGCATCGTTGCCCCCAACCCCATCGCCCTGCAAAGAGGCGGTGGGGGCATGCGGGGCGGACATTGGCCTCCCGTGGGCTGATGCCTGCGGCTGGCCTAAAAACGAGTCCTCGGCGACGATCGCCACGACAATCGGTGGTTGACAAACCTTCGTGACCCGTCGTGCGCGCATCGCCGCTCAACGCGTGCTCTTTTGACCCTGTCGCGTCGCGCTCGCGACGCTCCAACGCGACCCCAGTCAGGCGGA

>Alnus_GAB_PV5_KX897912
GTCCACTGAACCTTATCATTTAGAGGAAGGAGAAGTCGTAACAAGGTTTCCGTAGGTGAACCTGCGGAAGGATCATTGTCGAAACCTGCCCAGCAGAACGACCCGCGAACCTGTCACAACAACTGGGGGCGGGGGGCGATCTCGCGCCCCGCCCTCGAACGGCAGGGAGACACTCGTGCCTTCCTGCCGAACAACGTACCCCGGCGCGGTCCGCGCCAAGGAACATGAACGAAAGAGTGCCTCCGGTCGCCTCGGAAACGCTGCGCGCAYCGGAGGCGAATCTTGTCTAGAACCATAACGACTCTCGGCAACGGATATCTCGGCTCTCGCATCGATGAAGAACGTAGCGAAATGCGATACTTGGTGTGAATTGCAGAATCCCGCGAATCATCGAGTCTTTGAACGCAAGTTGCGCCCGAAGCCACCTGGCCGAGGGCACGTCTGCCTGGGTGTCACGCATCGTTGCCCCCAACCCCATCGCCCTGCAAAGAGGCGGTGGGGGCATGCGGGGCGGACATTGGCCTCCCGTGGGCTGATGCCTGCGGCTGGCCTAAAAACGAGTCCTCGGCGACGATCGCCACGACAATCGGTGGTTGACAAACCTTCGTGACCCGTCGTGCGCGCATCGCCGCTCAACGCGTGCTCTTTTGACCCTGTCGCGTCGCGCTCGCGACGCTCCAACGCGACCCCAGTCAGGCGGA

>Alnus_GAB_PV6_KX897913
GTCCACTGAACCTTATCATTTAGAGGAAGGAGAAGTCGTAACAAGGTTTCCGTAGGTGAACCTGCGGAAGGATCATTGTCGAAACCTGCCCAGCAGAACGACCCGCGAACCTGTCACAACAACTGGGGGCGGGGGGCGATCTCGCGCCCCGCCCTCGAACGGCAGGGAGACACTCGTGCCTTCCTGCCGAACAACGTACCCCGGCGCGGTCCGCGCCAAGGAACATGAACGAAAGAGTGCCTCCGGTCGCCTCGGAAACGCTGCGCGCAYCGGAGGCGAATCTTGTCTAGAACCATAACGACTCTCGGCAACGGATATCTCGGCTCTCGCATCGATGAAGAACGTAGCGAAATGCGATACTTGGTGTGAATTGCAGAATCCCGCGAATCATCGAGTCTTTGAACGCAAGTTGCGCCCGAAGCCACCTGGCCGAGGGCACGTCTGCCTGGGTGTCACGCATCGTTGCCCCCAACCCCATCGCCCTGCAAAGAGGCGGTGGGGGCATGCGGGGCGGACATTGGCCTCCCGTGGGCTGATGCCTGCGGCTGGCCTAAAAACGAGTCCTCGGCGACGATCGCCACGACAATCGGTGGTTGACAAACCTTCGTGACCCGTCGTGCGCGCATCGCCKCTCAACGCGTGCTCTTTTGACCCTGTCGCGTCGCGCTCGCGACGCTCCAACGCGACCCCAGTCAGGCGGA

>Alnus_GAB_SV1_KX897914
GTCCACTGAACCTTATCATTTAGAGGAAGGAGAAGTCGTAACAAGGTTTCCGTAGGTGAACCTGCGGAAGGATCATTGTCGAAACCTGCCCAGCAGAACGACCCGCGAACCTGTCACAACAACTGGGGGCGGGGGGCGATCTCGCGCCCCGCCCTCGAACGGCAGGGAGACACTCGTGCCTTCCTGCCGAACAACGTACCCCGGCGCGGTCCGCGCCAAGGAACATGAACGAAAGAGTGCCTCCGGTCGCCTCGGAAACGCTGCGCGCACCGGAGGCGAATCTTGTCTAGAACCATAACGACTCTCGGCAACGGATATCTCGGCTCTCGCATCGATGAAGAACGTAGCGAAATGCGATACTTGGTGTGAATTGCAGAATCCCGCGAATCATCGAGTCTTTGAACGCAAGTTGCGCCCGAAGCCACCTGGCCGAGGGCACKTCTGCCTGGGTGTCACGCATCGTTGCCCCCAACCCCATCGCCCTGCAAAGAGGCGGTGGGGGCATGCGGGGCGGACATTGGCCTCCCGTGGGCTGATGCCTGCGGCTGGCCTAAAAACGAGTCCTCGGCGACGATCGCCACGACAATCGGTGGTTGACAAACCTTCGTGACCCGTCGTGCGCGCATCGCCGCTCAACGCGTGCTCTTTTGACCCTGTCGCGTCGCGCTCGCGACGCTCCAACGCGACCCCAGTCAGGCGGA

>Alnus_GAB_SV2_KX897915
GTCCACTGAACCTTATCATTTAGAGGAAGGAGAAGTCGTAACAAGGTTTCCGTAGGTGAACCTGCGGAAGGATCATTGTCGAAACCTGCCCAGCAGAACGACCCGCGAACCTGTCACAACAACTGGGGGCGGGGGGCGATCTCGCGCCCCGCCCTCGAACGGCAGGGAGACACTCGTGCCTTCCTGCCGAACAACGTACCCCGGCGCGGTCCGCGCCAAGGAACATGAACGAAAGAGTGCCTCCGGTCGCCTCGGAAACGCTGCGCGCACCGGAGGCGAATCTTGTCTAGAACCATAACGACTCTCGGCAACGGATATCTCGGCTCTCGCATCGATGAAGAACGTAGCGAAATGCGATACTTGGTGTGAATTGCAGAATCCCGCGAATCATCGAGTCTTTGAACGCAAGTTGCGCCCGAAGCCACCTGGCCGAGGGCACGTCTGCCTGGGTGTCACGCATCGTTGCCCCCAACCCCATCGCCCTGCAAAGAGGCGGTGGGGGCATGCGGGGCGGACATTGGCCTCCCGTGGGCTGATGCCTGCGGCTGGCCTAAAAACGAGTCCTCGGCGACGATCGCCACGACAATCGGTGGTTGACAAACCTTYGTGACCCGTCGTGCGCGCATCGCCGCTCAACGCGTGCTCTTTTGACCCTGTCGCGTCGCGCTCGCGACGCTCCAACGCGACCCCAGTCAGGCGGA

>Alnus_GAB_SV3_KX897916
GTCCACTGAACCTTATCATTTAGAGGAAGGAGAAGTCGTAACAAGGTTTCCGTAGGTGAACCTGCGGAAGGATCATTGTCGAAACCTGCCCAGCAGAACGACCCGCGAACYTGTCACAACAACTGGGGGCGGGGGGCGATCTCGCGCCCCGCCCTCGAACGGCAGGGAGACACTCGTGCCTTCCTGCCGAACAACGTACCCCGGCGCGGTCCGCGCCAAGGAACATGAACGAAAGAGTGCCTCCGGTCGCCTCGGAAACGCTGCGYGCACCGGAGGCGAATCTTGTCTAGAACCATAACGACTCTCGGCAACGGATATCTCGGCTCTCGCATCGATGAAGAACGTAGCGAAATGCGATACTTGGTGTGAATTGCAGAATCCCGCGAATCATCGAGTCTTTGAACGCAAGTTGCGCCCGAAGCCACCTGGCCGAGGGCACGTCTGCCTGGGTGTCACGCATCGTTGCCCCCAACCCCATCGCCCTGCAAAGAGGCGGTGGGGGCATGCGGGGCGGACATTGGCCTCCCGTGGGCTGATGCCTGCGGYTGGCCTAAAAACGAGTCCTCGGCGACGATCGCCACGACAATCGGTGGTTGACAAACCTTCGTGACCCGTCGTGCGCGCATCGCCGCTCAACGCGTGCTCTTTTGACCCTGTCGCGTCGCGCTCGCGACGCTCCAACGCGACCCCAGTCAGGCGGA

>Alnus_GAB_SV4_KX897917
GTCCACTGAACCTTATCATTTAGAGGAAGGAGAAGTCGTAACAAGGTTTCCGTAGGTGAACCTGCGGAAGGATCATTGTCGAAACCTGCCCAGCAGAACGACCCGCGAACCTGTCACAACAACTGGGGGCGGGGGGCGATCTCGCGCCCCGCCCTCGAACGGCAGGGAGACACTCGTGCCTTCCTGCCGAACAACGTACCCCGGCGCGGTCCGCGCCAAGGAACATGAACGAAAGAGTGCCTCCGGTCGCCTCGGAAACGCTGCGCGCACCGGAGGCGAATCTTGTCTAGAACCATAACGACTCTCGGCAACGGATATCTCGGCTCTCGCATCGATGAAGAACGTAGCGAAATGCGATACTTGGTGTGAATTGCAGAATCCCGCGAATCATCGAGTCTTTGAACGCAAGTTGCGCCCGAAGCCACCTGGCCGAGGGCACGTCTGCCTGGGTGTCACGCATCGTTGCCCCCAACCCCATCGCCCTGCAAAGAGGCGGTGGGGGCATGCGGGGCGGACATTGGCCTCCCGTGGGCTGATGCCTGCGGCTGGCCTAAAAACGAGTCCTCGGCGACGATCGCCACGACAATCGGTGGTTGACAAACCTTCGTGACCCGTCGTGCGCGCATCGCCGCTCAACGCGTGCTCTTTTGACCCTGTCGCGTCGCGCTCGCGACGCTCCAACGCGACCCCAGTCAGGCGGA

>Alnus_GAB_SV6_KX897918
GTCCACTGAACCTTATCATTTAGAGGAAGGAGAAGTCGTAACAAGGTTTCCGTAGGTGAACCTGCGGAAGGATCATTGTCGAAACCTGCCCAGCAGAACGACCCGCGAACCTGTCACAACAACTGGGGGCGGGGGGCGATCTCGCGCCCCGCCCTCGAACGGCAGGGAGACACTCGTGCCTTCCTGCCGAACAACGTACCCCGGCGCGGTCCGCGCCAAGGAACATGAACGAAAGAGTGCCTCCGGTCGCCTCGGAAACGCTGCGCGCACCGGAGGCGAATCTTGTCTAGAACCATAACGACTCTCGGCAACGGATATCTCGGCTCTCGCATCGATGAAGAACGTAGCGAAATGCGATACTTGGTGTGAATTGCAGAATCCCGCGAATCATCGAGTCTTTGAACGCAAGTTGCGCCCGAAGCCACCTGGCCGAGGGCACGTCTGCCTGGGTGTCACGCATCGTTGCCCCCAACCCCATCGCCCTGCAAAGAGGCGGTGGGGGCATGCGGGGCGGACATTGGCCTCCCGTGGGCTGATGCCTGCGGCTGGCCTAAAAACGAGTCCTCGGCGACGATCGCCACGACAATCGGTGGTTGACAAACCTTCGTGACCCGTCGTGCGCGCATCGCCGCTCAACGCGTGCTCTTTTGACCCTGTCGCGTCGCGCTCGCGACGCTCCAACGCGACCCCAGTCAGGCGGA

>Alnus_GAB_TR1_KX897919
GTCCACTGAACCTTATCATTTAGAGGAAGGAGAAGTCGTAACAAGGTTTCCGTAGGTGAACCTGCGGAAGGATCATTGTCGAAACCTGCCCAGCAGAACGACCCGCGAACCTGTCACAACAACTGGGGGCGGGGGGCGATCTCGCGCCCCGCCCTCGAACGGCAGGGAGACACTCGTGCCTTCCTGCCGAACAACGTACCCCGGCGCGGTCTGCGCCAAGGAACATGAACGAAAGAGTGCCTCCGGTCGCCTCGGAAACGCTGCGCGCACCGGAGGCGAATCTTGTCTAGAACCATAACGACTCTCGGCAACGGATATCTCGGCTCTCGCATCGATGAAGAACGTAGCGAAATGCGATACTTGGTGTGAATTGCAGAATCCCGCGAATCATCGAGTCTTTGAACGCAAGTTGCGCCCGAAGCCACCTGGCCGAGGGCACGTCTGCCTGGGTGTCACGCATCGTTGCCCCCAACCCCATCGCCCTGCAAAGAGGCGGTGGGGGCATGCGGGGCGGACATTGGCCTCCCGTGGGCTGATGCCTGCGGCTGGCCTAAAAACGAGTCCTCGGCGACGATCGCCACGACAATCGGTGGTTGACAAACCTTCGTGACCCGTCGTGCGCGCATCGCCGCTCAACGCGTGCTCTTTTGACCCTGTCGCGTCGCGCTCGCGACGCTCCAACGCGACCCCAGTCAGGCGGA

>Alnus_GAB_TR2_KX897920
GTCCACTGAACCTTATCATTTAGAGGAAGGAGAAGTCGTAACAAGGTTTCCGTAGGTGAACCTGCGGAAGGATCATTGTCGAAACCTGCCCAGCAGAACGACCCGCGAACCTGTCACAACAACTGGGGGCGGGGGGCGATCTCGCGCCCCGCCCTCGAACGGCAGGGAGACACTCGTGCCTTCCTGCCGAACAACGTACCCCGGCGCGGTCTGCGCCAAGGAACATGAACGAAAGAGTGCCTCCGGTCGCCTCGGAAACGCTGCGCGCACCGGAGGCGAATCTTGTCTAGAACCATAACGACTCTCGGCAACGGATATCTCGGCTCTCGCATCGATGAAGAACGTAGCGAAATGCGATACTTGGTGTGAATTGCAGAATCCCGCGAATCATCGAGTCTTTGAACGCAAGTTGCGCCCGAAGCCACCTGGCCGAGGGCACGTCTGCCTGGGTGTCACGCATCGTTGCCCCCAACCCCATCGCCCTGCAAAGAGGCGGTGGGGGCATGCGGGGCGGACATTGGCCTCCCGTGGGCTGATGCCTGCGGCTGGCCTAAAAACGAGTCCTCGGCGACGATCGCCACGACAATCGGTGGTTGACAAACCTTCGTGACCCGTCGTGCGCGCATCGCCGCTCAACGCGTGCTCTTTTGACCCTGTCGCGTCGCGCTCGCGACGCTCCAACGCGACCCCAGTCAGGCGGA

>Alnus_GAB_TR3_KX897921
GTCCACTGAACCTTATCATTTAGAGGAAGGAGAAGTCGTAACAAGGTTTCCGTAGGTGAACCTGCGGAAGGATCATTGTCGAAACCTGCCCAGCAGAACGACCCGCGAACCTGTCACAACAACTGGGGGCGGGGGGCGATCTCGCGCCCCGCCCTCGAACGGCAGGGAGACACTCGTGCCTTCCTGCCGAACAACGTACCCCGGCGCGGTCCGCGCCAAGGAACATGAACGAAAGAGTGCCTCCGGTCGCCTCGGAAACGCTGCGCGCACCGGAGGCGAATCTTGTCTAGAACCATAACGACTCTCGGCAACGGATATCTCGGCTCTCGCATCGATGAAGAACGTAGCGAAATGCGATACTTGGTGTGAATTGCAGAATCCCGCGAATCATCGAGTCTTTGAACGCAAGTTGCGCCCGAAGCCACCTGGCCGAGGGCACGTCTGCCTGGGTGTCACGCATCGTTGCCCCCAACCCCATCGCCCTGCAAAGAGGCGGTGGGGGCATGCGGGGCGGACATTGGCCTCCCGTGGGCTGATGCCTGCGGCTGGCCTAAAAACGAGTCCTCGGCGACGATCGCCACGACAATCGGTGGTTGACAAACCTTCGTGACCCGTCGTGCGCGCATCGCCGCTCAACGCGTGCTCTTTTGACCCTGTCGCGTCGCGCTCGCGACGCTCCAACGCGACCCCAGTCAGGCGGA

>Alnus_GAB_TR4_KX897922
GTCCACTGAACCTTATCATTTAGAGGAAGGAGAAGTCGTAACAAGGTTTCCGTAGGTGAACCTGCGGAAGGATCATTGTCGAAACCTGCCCAGCAGAACGACCCGCGAACCTGTCACAACAACTGGGGGCGGGGGGCGATCTCGCGCCCCGCCCTCGAACGGCAGGGAGACACTCGTGCCTTCCTGCCGAACAACGTACCCCGGCGCGGTCCGCGCCAAGGAACATGAACGAAAGAGTGCCTCCGGTCGCCTCGGAAACGCTGCGCGCACCGGAGGCGAATCTTGTCTAGAACCATAACGACTCTCGGCAACGGATATCTCGGCTCTCGCATCGATGAAGAACGTAGCGAAATGCGATACTTGGTGTGAATTGCAGAATCCCGCGAATCATCGAGTCTTTGAACGCAAGTTGCGCCCGAAGCCACCTGGCCGAGGGCACGTCTGCCTGGGTGTCACGCATCGTTGCCCCCAACCCCATCGCCCTGCAAAGAGGCGGTGGGGGCATGCGGGGCGGACATTGGCCTCCCGTGGGCTGATGCCTGCGGCTGGCCTAAAAACGAGTCCTCGGCGACGATCGCCACGACAATCGGTGGTTGACAAACCTTCGTGACCCGTCGTGCGCGCATCGCCGCTCAACGCGTGCTCTTTTGACCCTGTCGCGTCGCGCTCGCGACGCTCCAACGCGACCCCAGTCAGGCGGA

>Alnus_GAB_TR5_KX897923
GTCCACTGAACCTTATCATTTAGAGGAAGGAGAAGTCGTAACAAGGTTTCCGTAGGTGAACCTGCGGAAGGATCATTGTCGAAACCTGCCCAGCAGAACGACCCGCGAACCTGTCACAACAACTGGGGGCGGGGGGCGATCTCGCGCCCCGCCCTCGAACGGCAGGGAGACACTCGTGCCTTCCTGCCGAACAACGTACCCCGGCGCGGTCTGCGCCAAGGAACATGAACGAAAGAGTGCCTCCGGTCGCCTCGGAAACGCTGCGCGCACCGGAGGCGAATCTTGTCTAGAACCATAACGACTCTCGGCAACGGATATCTCGGCTCTCGCATCGATGAAGAACGTAGCGAAATGCGATACTTGGTGTGAATTGCAGAATCCCGCGAATCATCGAGTCTTTGAACGCAAGTTGCGCCCGAAGCCACCTGGCCGAGGGCACGTCTGCCTGGGTGTCACGCATCGTTGCCCCCAACCCCATCGCCCTGCAAAGAGGCGGTGGGGGCATGCGGGGCGGACATTGGCCTCCCGTGGGCTGATGCCTGCGGCTGGCCTAAAAACGAGTCCTCGGCGACGATCGCCACGACAATCGGTGGTTGACAAACCTTCGTGACCCGTCGTGCGCGCATCGCCGCTCAACGCGTGCTCTTTTGACCCTGTCGCGTCGCGCTCGCGACGCTCCAACGCGACCCCAGTCAGGCGGA

>Alnus_GAB_TS3_KX897924
GTCCACTGAACCTTATCATTTAGAGGAAGGAGAAGTCGTAACAAGGTTTCCGTAGGTGAACCTGCGGAAGGATCATTGTCGAAACCTGCCCAGCAGAACGACCCGCGAACCTGTCACAACAACTGGKGGCGGGGGGCGATCTCGCGCCCCGCCCTCGAACGGCAGGGAGACACTCGTGCCTTCCTGCCGAACAACGTACCCCGGCGCGGTCTGCGCCAAGGAACATGAACGAAAGAGTGCCTCCGGTCGCCTCGGAAACGCTGCGCGCACCGGAGGCGAATCTTGTCTAGAACCATAACGACTCTCGGCAACGGATATCTCGGCTCTCGCATCGATGAAGAACGTAGCGAAATGCGATACTTGGTGTGAATTGCAGAATCCCGCGAATCATCGAGTCTTTGAACGCAAGTTGCGCCCGAAGCCACCTGGCCGAGGGCACGTCTGCCTGGGTGTCACGCATCGTTGCCCCCAACCCCATCGCCCTGCAAAGAGGCGGTGGGGGCATGCGGGGCGGACATTGGCCTCCCGTGGGCTGATGCCTGCGGCTGGCCTAAAAACGAGTCCTCGGCGACGATCGCCACGACAATCGGTGGTTGACAAACCTTCGTGACCCGTCGTGCGCGCATCGCCGCTCAACGCGTGCTCTTTTGACCCTGTCGCGTCGCGCTCGCGACGCTCCAACGCGACCCCAGTCAGGCGGA

>Alnus_GAB_TS4_KX897925
GTCCACTGAACCTTATCATTTAGAGGAAGGAGAAGTCGTAACAAGGTTTCCGTAGGTGAACCTGCGGAAGGATCATTGTCGAAACCTGCCCAGCAGAACGACCCGCGAACCTGTCACAACAACTGGGGGCGGGGGGCGATCTCGCGCCCCGCCCTCGAACGGCAGGGAGACACTCGTGCCTTCCTGCCGAACAACGTACCCCGGCGCGGTCTGCGCCAAGGAACATGAACGAAAGAGTGCCTCCGGTCGCCTCGGAAACGCTGCGCGCACCGGAGGCGAATCTTGTCTAGAACCATAACGACTCTCGGCAACGGATATCTCGGCTCTCGCATCGATGAAGAACGTAGCGAAATGCGATACTTGGTGTGAATTGCAGAATCCCGCGAATCATCGAGTCTTTGAACGCAAGTTGCGCCCGAAGCCACCTGGCCGAGGGCACGTCTGCCTGGGTGTCACGCATCGTTGCCCCCAACCCCATCGCCCTGCAAAGAGGCGGTGGGGGCATGCGGGGCGGACATTGGCCTCCCGTGGGCTGATGCCTGCGGCTGGCCTAAAAACGAGTCCTCGGCGACGATCGCCACGACAATCGGTGGTTGACAAACCTTCGTGACCCGTCGTGCGCGCATCGCCGCTCAACGCGTGCTCTTTTGACCCTGTCGCGTCGCGCTCGCGACGCTCCAACGCGACCCCAGTCAGGCGGA

>Alnus_GAB_TS5_KX897926
GTCCACTGAACCTTATCATTTAGAGGAAGGAGAAGTCGTAACAAGGTTTCCGTAGGTGAACCTGCGGAAGGATCATTGTCGAAACCTGCCCAGCAGAACGACCCGCGAACCTGTCACAACAACTGGGGGCGGGGGGCGATCTCGCGCCCCGCCCTCGAACGGCAGGGAGACACTCGTGCCTTCCTGCCGAACAACGTACCCCGGCGCGGTCTGCGCCAAGGAACATGAACGAAAGAGTGCCTCCGGTCGCCTCGGAAACGCTGCGCGCACCGGAGGCGAATCTTGTCTAGAACCATAACGACTCTCGGCAACGGATATCTCGGCTCTCGCATCGATGAAGAACGTAGCGAAATGCGATACTTGGTGTGAATTGCAGAATCCCGCGAATCATCGAGTCTTTGAACGCAAGTTGCGCCCGAAGCCACCTGGCCGAGGGCACGTCTGCCTGGGTGTCACGCATCGTTGCCCCCAACCCCATCGCCCTGCAAAGAGGCGGTGGGGGCATGCGGGGCGGACATTGGCCTCCCGTGGGCTGATGCCTGCGGCTGGCCTAAAAACGAGTCCTCGGCGACGATCGCCACGACAATCGGTGGTTGACAAACCTTCGTGACCCGTCGTGCGCGCATCGCCGCTCAACGCGTGCTCTTTTGACCCTGTCGCGTCGCGCTCGCGACGCTCCAACGCGACCCCAGTCAGGCGGA

>Alnus_GAB_BO1_KX897927
GTCCACTGAACCTTATCATTTAGAGGAAGGAGAAGTCGTAACAAGGTTTCCGTAGGTGAACCTGCGGAAGGATCATTGTCGAAACCTGCCCAGCAGAACGACCCGCGAACCTGTCACAACAACTGGGGGCGGGGGGCGATCTCGCGCCCCGCCCTCGAACGGCAGGGAGACACTCGTGCCTTCCTGCCGAACAACGTACCCCGGCGCGGTCCGCGCCAAGGAACATGAACGAAAGAGTGCCTCCGGTCGCCTCGGAAACGCTGCGCGCACCGGAGGCGAATCTTGTCTAGAACCATAACGACTCTCGGCAACGGATATCTCGGCTCTCGCATCGATGAAGAACGTAGCGAAATGCGATACTTGGTGTGAATTGCAGAATCCCGCGAATCATCGAGTCTTTGAACGCAAGTTGCGCCCGAAGCCACCTGGCCGAGGGCACGTCTGCCTGGGTGTCACGCATCGTTGCCCCCAACCCCATCGCCCTGCAAAGAGGCGGTGGGGGCATGCGGGGCGGACATTGGCCTCCCGTGGGCTGATGCCTGCGGCTGGCCTAAAAACGAGTCCTCGGCGACGATCGCCACGACAATCGGTGGTTGACAAACCTTCGTGACCCGTCGTGCGCGCATCGCCGCTCAACGCGTGCTCTTTTGACCCTGTCGCGTCGCGCTCGCGACGCTCCAACGCGACCCCAGTCAGGCGGA

>Alnus_GAB_BA6_KX897928
GTCCACTGAACCTTATCATTTAGAGGAAGGAGAAGTCGTAACAAGGTTTCCGTAGGTGAACCTGCGGAAGGATCATTGTCGAAACCTGCCCAGCAGAACGACCCGCGAACCTGTCACAACAACTGGGGGCGGGGGGCGATCTCGCGCCCCGCCCTCGAACGGCAGGGAGACACTCGTGCCTTCCTGCCGAACAACGTACCCCGGCGCGGTCCGCGCCAAGGAACATGAACGAAAGAGTGCCTCCGGTCGCCTCGGAAACGCTGCGCGCAYCGGAGGCGAATCTTGTCTAGAACCATAACGACTCTCGGCAACGGATATCTCGGCTCTCGCATCGATGAAGAACGTAGCGAAATGCGATACTTGGTGTGAATTGCAGAATCCCGCGAATCATCGAGTCTTTGAACGCAAGTTGCGCCCGAAGCCACCTGGCCGAGGGCACGTCTGCCTGGGTGTCACGCATCGTTGCCCCCAACCCCATCGCCCTGCAAAGAGGCGGTGGGGGCATGCGGGGCGGACATTGGCCTCCCGTGGGCTGATGCCTGCGGCTGGCCTAAAAACGAGTCCTCGGCGACGATCGCCACGACAATCGGTGGTTGACAAACCTTCGTGACCCGTCGTGCGCGCATCGCCGCTCAACGCGTGCTCTTTTGACCCTGTCGCGTCGCGCTCGCGACGCTCCAACGCGACCCCAGTCAGGCGGA

>Alnus_GAB_BA5_KX897929
GTCCACTGAACCTTATCATTTAGAGGAAGGAGAAGTCGTAACAAGGTTTCCGTAGGTGAACCTGCGGAAGGATCATTGTCGAAACCTGCCCAGCAGAACGACCCGCGAACYTGTCACAACAACTGGGGGCGGGGGGCGATCTCGCGCCCCGCCCTCGAACGGCAGGGAGACACTCGTGCCTTCCTGCCGAACAACGTACCCCGGCGCGGTCCGCGCCAAGGAACATGAACGAAAGAGTGCCTCCGGTCGCCTCGGAAACGCTGCGYGCACCGGAGGCGAATCTTGTCTAGAACCATAACGACTCTCGGCAACGGATATCTCGGCTCTCGCATCGATGAAGAACGTAGCGAAATGCGATACTTGGTGTGAATTGCAGAATCCCGCGAATCATCGAGTCTTTGAACGCAAGTTGCGCCCGAAGCCACCTGGCCGAGGGCACGTCTGCCTGGGTGTCACGCATCGTTGCCCCCAACCCCATCGCCCTGCAAAGAGGCGGTGGGGGCATGCGGGGCGGACATTGGCCTCCCGTGGGCTGATGCCTGCGGYTGGCCTAAAAACGAGTCCTCGGCGACGATCGCCACGACAATCGGTGGTTGACAAACCTTCGTGACCCGTCGTGCGCGCATCGCCGCTCAACGCGTGCTCTTTTGACCCTGTCGCGTCGCGCTCGCGACGCTCCAACGCGACCCCAGTCAGGCGGA

>Alnus_GAB_BA4_KX897930
GTCCACTGAACCTTATCATTTAGAGGAAGGAGAAGTCGTAACAAGGTTTCCGTAGGTGAACCTGCGGAAGGATCATTGTCGAAACCTGCCCAGCAGAACGACCCGCGAACCTGTCACAACAACTGGKGGCGGGGGGCGATCTCGCGCCCCGCCCTCGAACGGCAGGGAGACACTCGTGCCTTCCTGCCGAACAACGTACCCCGGCGCGGTCCGCGCCAAGGAACATGAACGAAAGAGTGCCTCCGGTCGCCTCGGAAACGCTGCGCGCACCGGAGGCGAATCTTGTCTAGAACCATAACGACTCTCGGCAACGGATATCTCGGCTCTCGCATCGATGAAGAACGTAGCGAAATGCGATACTTGGTGTGAATTGCAGAATCCCGCGAATCATCGAGTCTTTGAACGCAAGTTGCGCCCGAAGCCACCTGGCCGAGGGCACGTCTGCCTGGGTGTCACGCATCGTTGCCCCCAACCCCATCGCCCTGCAAAGAGGCGGTGGGGGCATGCGGGGCGGACATTGGCCTCCCGTGGGCTGATGCCTGCGGCTGGCCTAAAAACGAGTCCTCGGCGACGATCGCCACGACAATCGGTGGTTGACAAACCTTCGTGACCCGTCGTGCGCGCATCGCCGCTCAACGCGTGCTCTTTTGACCCTGTCGCGTCGCGCTCGCGACGCTCCAACGCGACCCCAGTCAGGCGGA

>Alnus_GAB_BA3_KX897931
GTCCACTGAACCTTATCATTTAGAGGAAGGAGAAGTCGTAACAAGGTTTCCGTAGGTGAACCTGCGGAAGGATCATTGTCGAAACCTGCCCAGCAGAACGACCCGCGAACCTGTCACAACAACTGGGGGCGGGGGGCGATCTCGCGCCCCGCCCTCGAACGGCAGGGAGACACTCGTGCCTTCCTGCCGAACAACGTACCCCGGCGCGGTCCGCGCCAAGGAACATGAACGAAAGAGTGCCTCCGGTCGCCTCGGAAACGCTGCGCGCAYCGGAGGCGAATCTTGTCTAGAACCATAACGACTCTCGGCAACGGATATCTCGGCTCTCGCATCGATGAAGAACGTAGCGAAATGCGATACTTGGTGTGAATTGCAGAATCCCGCGAATCATCGAGTCTTTGAACGCAAGTTGCGCCCGAAGCCACCTGGCCGAGGGCACGTCTGCCTGGGTGTCACGCATCGTTGCCCCCAACCCCATCGCCCTGCAAAGAGGCGGTGGGGGCATGCGGGGCGGACATTGGCCTCCCGTGGGCTGATGCCTGCGGCTGGCCTAAAAACGAGTCCTCGGCGACGATCGCCACGACAATCGGTGGTTGACAAACCTTCGTGACCCGTCGTGCGCGCATCGCCGCTCAACGCGTGCTCTTTTGACCCTGTCGCGTCGCGCTCGCGACGCTCCAACGCGACCCCAGTCAGGCGGA

>Alnus_GAB_BO4_KX897932
GTCCACTGAACCTTATCATTTAGAGGAAGGAGAAGTCGTAACAAGGTTTCCGTAGGTGAACCTGCGGAAGGATCATTGTCGAAACCTGCCCAGCAGAACGACCCGCGAACCTGTCACAACAACTGGGGGCGGGGGGCGATCTCGCGCCCCGCCCTCGAACGGCAGGGAGACACTCGTGCCTTCCTGCCGAACAACGTACCCCGGCGCGGTCCGCGCCAAGGAACATGAACGAAAGAGTGCCTCCGGTCGCCTCGGAAACGCTGCGCGCAYCGGAGGCGAATCTTGTCTAGAACCATAACGACTCTCGGCAACGGATATCTCGGCTCTCGCATCGATGAAGAACGTAGCGAAATGCGATACTTGGTGTGAATTGCAGAATCCCGCGAATCATCGAGTCTTTGAACGCAAGTTGCGCCCGAAGCCACCTGGCCGAGGGCACGTCTGCCTGGGTGTCACGCATCGTTGCCCCCAACCCCATCGCCCTGCAAAGAGGCGGTGGGGGCATGCGGGGCGGACATTGGCCTCCCGTGGGCTGATGCCTGCGGCTGGCCTAAAAACGAGTCCTCGGCGACGATCGCCACGACAATCGGTGGTTGACAAACCTTCGTGACCCGTCGTGCGCGCATCGCCGCTCAACGCGTGCTCTTTTGACCCTGTCGCGTCGCGCTCGCGACGCTCCAACGCGACCCCAGTCAGGCGGA

>Alnus_GAB_BA2_KX897933
GTCCACTGAACCTTATCATTTAGAGGAAGGAGAAGTCGTAACAAGGTTTCCGTAGGTGAACCTGCGGAAGGATCATTGTCGAAACCTGCCCAGCAGAACGACCCGCGAACYTGTCACAACAACTGGGGGCGGGGGGCGATCTCGCGCCCCGCCCTCGAACGGCAGGGAGACACTCGTGCCTTCCTGCCGAACAACGTACCCCGGCGCGGTCCGCGCCAAGGAACATGAACGAAAGAGTGCCTCCGGTCGCCTCGGAAACGCTGCGYGCAYCGGAGGCGAATCTTGTCTAGAACCATAACGACTCTCGGCAACGGATATCTCGGCTCTCGCATCGATGAAGAACGTAGCGAAATGCGATACTTGGTGTGAATTGCAGAATCCCGCGAATCATCGAGTCTTTGAACGCAAGTTGCGCCCGAAGCCACCTGGCCGAGGGCACGTCTGCCTGGGTGTCACGCATCGTTGCCCCCAACCCCATCGCCCTGCAAAGAGGCGGTGGGGGCATGCGGGGCGGACATTGGCCTCCCGTGGGCTGATGCCTGCGGTTGGCCTAAAAACGAGTCCTCGGCGACGATCGCCACGACAATCGGTGGTTGACAAACCTTCGTGACCCGTCGTGCGCGCATCGCCGCTCAACGCGTGCTCTTTTGACCCTGTCGCGTCGCGCTCGCGACGCTCCAACGCGACCCCAGTCAGGCGGA

>Alnus_GAB_BA1_KX897934
GTCCACTGAACCTTATCATTTAGAGGAAGGAGAAGTCGTAACAAGGTTTCCGTAGGTGAACCTGCGGAAGGATCATTGTCGAAACCTGCCCAGCAGAACGACCCGCGAACCTGTCACAACAACTGGGGGCGGGGGGCGATCTCGCGCCCCGCCCTCGAACGGCAGGGAGACACTCGTGCCTTCCTGCCGAACAACGTACCCCGGCGCGGTCCGCGCCAAGGAACATGAACGAAAGAGTGCCTCCGGTCGCCTCGGAAACGCTGCGCGCAYCGGAGGCGAATCTTGTCTAGAACCATAACGACTCTCGGCAACGGATATCTCGGCTCTCGCATCGATGAAGAACGTAGCGAAATGCGATACTTGGTGTGAATTGCAGAATCCCGCGAATCATCGAGTCTTTGAACGCAAGTTGCGCCCGAAGCCACCTGGCCGAGGGCACGTCTGCCTGGGTGTCACGCATCGTTGCCCCCAACCCCATCGCCCTGCAAAGAGGCGGTGGGGGCATGCGGGGCGGACATTGGCCTCCCGTGGGCTGATGCCTGCGGCTGGCCTAAAAACGAGTCCTCGGCGACGATCGCCACGACAATCGGTGGTTGACAAACCTTCGTGACCCGTCGTGCGCGCATCGCCGCTCAACGCGTGCTCTTTTGACCCTGTCGCGTCGCGCTCGCGACGCTCCAACGCGACCCCAGTCAGGCGGA

>Alnus_GAB_PF4_KX897935
GTCCACTGACCTTATCATTTAGAGGAAGGAGAAGTCGTAACAAGGTTTCCGTAGGTGAACCTGCGGAAGGATCATTGTCGAAACCTGCCCAGCAGAACGACCCGCGAACCTGTCACAACAACTGGKGGCGGGGGGCGATCTCGCGCCCCGCCCTCGAACGGCAGGGAGACACTCGTGCCTTCCTGCCGAACAACGTACCCCGGCGCGGTCCGCGCCAAGGAACATGAACGAAAGAGTGCCTCCGGTCGCCTCGGAAACGCTGCGCGCACCGGAGGCGAATCTTGTCTAGAACCATAACGACTCTCGGCAACGGATATCTCGGCTCTCGCATCGATGAAGAACGTAGCGAAATGCGATACTTGGTGTGAATTGCAGAATCCCGCGAATCATCGAGTCTTTGAACGCAAGTTGCGCCCGAAGCCACCTGGCCGAGGGCACGTCTGCCTGGGTGTCACGCATCGTTGCCCCCAACCCCATCGCCCTGCAAAGAGGCGGTGGGGGCATGCGGGGCGGACATTGGCCTCCCGTGGGCTGATGCCTGCGGCTGGCCTAAAAACGAGTCCTCGGCGACGATCGCCACGACAATCGGTGGTTGACAAACCTTCGTGACCCGTCGTGCGCGCATCGCCGCTCAACGCGTGCTCTTTTGACCCTGTCGCGTCGCGCTCGCGACGCTCCAACGCGACCCCAGTCAGGCGGA
