# Supplementary material for: Alder and the Golden Fleece: high diversity of Frankia and ectomycorrhizal fungi revealed from Alnus glutinosa subsp. barbata roots close to a Tertiary and glacial refugium
Source: PeerJ. 2017 Jul 18;5:e3479. doi: 10.7717/peerj.3479 (PMC5518731; doi:10.7717/peerj.3479)
Supplement: Supplemental Information 3 [file peerj-05-3479-s004.fas]

>GAB_BA1_matK_KX897936
GCCTCCTCTTTACTTTATTGCGGTTCTTTCTTCATGAGTATTCTAATGGTAATATTCTTATTATTCCAAATAAATCTATTTCTATTTTTTCAAAAAGTAATTCAAGATTATTATTATTCCTATATAATTCTTATATATGTGAATACGAATCCGTTTTCCTTTTTCTCCGTAACCAATCTTCTCATTTACGATTAACATCTTCTGGAGTCCTTTTTGAACGAATCTATTTACATAGAAAAATGGAAGATCTTGTCGAAGTCTTTGTTAATGATTTTCGGGGCATCTTATGTTTCCTCAAGGATCCTTTCATTCATTATGTTAGATATCAAGGAAAATCAATTCTGGCTTCAAAAGATACGCCTCTTCTGATGAATAAATGGAAATATTACCTTGTCAGTTTATGGCAATGTCATTTTTATGTATGGTCTCACCCGGGAAGGATCTATATAAACCAATTATCCAAGCATTCCCTCGACTTTTGGGGTTATTTTTCAAGTGTGCCACTAAATCCTTCAATGGTGCGAGTCAAATGCTAGAAAATTCATTTATAATAAATAATGCTCCCAAGAAGCTCGATACAATAGTTCCAATTATTCCTCTGATTGGATCATTGGCTAAAGCGAAATTTTGTAACGCATTAGGGCACCCATTAGTAAGCCGACTTGGGCCGATTTATCGGATTTTGAATTATCAATCGATTTGTGCGTATATGCAAAAATTTCTCATTATTACAGCGGATCCTC
>GAB_BO1_matK_KX897937
GCCTCCTCTTTACTTTATTGCGGTTCTTTCTTCATGAGTATTCTAATGGTAATATTCTTATTATTCCAAATAAATCTATTTCTATTTTTTCAAAAAGTAATTCAAGATTATTGTTATTCCTATATAATTCTTATATATGTGAATACGAATCCGTTTTCCTTTTTCTCCGTAACCAATCTTCTCATTTACGATTAACATCTTCTGGAGTCCTTTTTGAGCGAATCTATTTACATAGAAAAATGGAAGATCTTGTCGAAGTCTTTGTTAATGATTTTCGGGGCATCCTATGCTTCCTCAAGGATCCTTTCATTCATTATGTTAGATATCAAGGAAAATAAATTCTGGCTTCAAAAGATACGCCTCTTCTGATGAATAAATGGAAATATTACCTTGTCAGTTTATGGCAATGTCATTTTTATGTATGGTCTCACCCGGGAAGGATCTATATAAACCAATTATCCAAGCATTCCCTCGACTTTTTGGGTTATTTTTCAAGTGTGCCACTAAATCCTTCAATGGTGCGGAGTCAAATGCTAGAAAATTAATTTATAATAAATAATGCTCCCAAGAAGCTCGATACAATAGTTCCAATTATTCCTCTGATTGGATCATTGGCTAAAGCGAAATTTTGTAACGCATTAGGGCATCCCATTAGTAAGCCGACTTGGGCCGATTTATCGGATTTTGATATTATCAATCGATTTGTGCGTATATGCAAAAATATTTCTCATTATTACAGCGGATCCTC
>GAB_PF1_matK_KX897938
GCCTCCTCTTTACTTTATTGCGGTTCTTTCTTCATGAGTATTCTAATGGTAATATTCTTATTATTCCAAATAAATCTATTTCTATTTTTTCAAAAAGTAATTCAAGATTATTGTTATTCCTATATAATTCTTATATATGTGAATACGAATCCGTTTTCCTTTTTCTCCGTAACCAATCTTCTCATTTACGATTAACATCTTCTGGAGTCCTTTTTGAGCGAATCTATTTACATAGAAAAATGGAAGATCTTGTCGAAGTCTTTGTTAATGATTTTCGGGGCATCCTATGCTTCCTCAAGGATCCTTTCATTCATTATGTTAGATATCAAGGAAAATAAATTCTGGCTTCAAAAGATACGCCTCTTCTGATGAATAAATGGAAATATTACCTTGTCAGTTTATGGCAATGTCATTTTTATGTATGGTCTCACCCGGGAAGGATCTATATAAACCAATTATCCAAGCATTCCCTCGACTTTTTGGGTTATTTTTCAAGTGTGCCACTAAATCCTTCAATGGTGCGGAGTCAAATGCTAGAAAATTAATTTATAATAAAGAATGCTCCCAAGAAGCTCGATACAATAGTTCCAATTATTCCTCTGATTGGATCATTGGCTAAAGCGAAATTTTGTAACGCATTAGGGCATCCCATTAGTAAGCCGACTTGGGCCGATTTATCGGATTTTGATATTATCAATCGATTTGTGCGTATATGCAAAAATATTTCTCATTATTACAGCGGATCCTC
>GAB_PV1_matK_KX897939
GCCTCCTCTTTACTTTATTGCGGTTCTTTCTTCATGAGTATTCTAATGGTAATATTCTTATTATTCCAAATAAATCTATTTCTATTTTTTCAAAAAGTAATTCAAGATTATTGTTATTCCTATATAATTCTTATATATGTGAATACGAATCCGTTTTCCTTTTTCTCCGTAACCAATCTTCTCATTTACGATTAACATCTTCTGGAGTCCTTTTTGAGCGAATCTATTTACATAGAAAAATGGAAGATCTTGTCGAAGTCTTTGTTAATGATTTTCGGGGCATCCTATGCTTCCTCAAGGATCCTTTCATTCATTATGTTAGATATCAAGGAAAATAAATTCTGGCTTCAAAAGATACGCCTCTTCTGATGAATAAATGGAAATATTACCTTGTCAGTTTATGGCAATGTCATTTTTATGTATGGTCTCACCCGGGAAGGATCTATATAAACCAATTATCCAAGCATTCCCTCGACTTTTTGGGTTATTTTTCAAGTGTGCCACTAAATCCTTCAATGGTGCGGAGTCAAATGCTAGAAAATTAATTTATAATAAATAATGCTCCCAAGAAGCTCGATACAATAGTTCCAATTATTCCTCTGATTGGATCATTGGCTAAAGCGAAATTTTGTAACGCATTAGGGCATCCCATTAGTAAGCCGACTTGGGCCGATTTATCGGATTTTGATATTATCAATCGATTTGTGCGTATATGCAAAAATATTTCTCATTATTACAGCGGATCCTC
>GAB_SV1_matK_KX897940
GCCTCCTCTTTACTTTATTGCGGTTCTTTCTTCATGAGTATTCTAATGGTAATATTCTTATTATTCCAAATAAATCTATTTCTATTTTTTCAAAAAGTAATTCAAGATTATTGTTATTCCTATATAATTCTTATATATGTGAATACGAATCCGTTTTCCTTTTTCTCCGTAACCAATCTTCTCATTTACGATTAACATCTTCTGGAGTCCTTTTTGAGCGAATCTATTTACATAGAAAAATGGAAGATCTTGTCGAAGTCTTTGTTAATGATTTTCGGGGCATCCTATGCTTCCTCAAGGATCCTTTCATTCATTATGTTAGATATCAAGGAAAATAAATTCTGGCTTCAAAAGATACGCCTCTTCTGATGAATAAATGGAAATATTACCTTGTCAGTTTATGGCAATGTCATTTTTATGTATGGTCTCACCCGGGAAGGATCTATATAAACCAATTATCCAAGCATTCCCTCGACTTTTTGGGTTATTTTTCAAGTGTGCCACTAAATCCTTCAATGGTGCGGAGTCAAATGCTAGAAAATTAATTTATAATAAAGAATGCTCCCAAGAAGCTCGATACAATAGTTCCAATTATTCCTCTGATTGGATCATTGGCTAAAGCGAAATTTTGTAACGCATTAGGGCATCCCATTAGTAAGCCGACTTGGGCCGATTTATCGGATTTTGATATTATCAATCGATTTGTGCGTATATGCAAAAATATTTCTCATTATTACAGCGGATCCTC
>GAB_TR1_matK_KX897941
GCCTCCTCTTTACATTTATTGCGGTTCTTTCTTCATGAGTATTCTAATGGTAATATTCTTATTATTCCAAATAAATCTATTTCTATTTTTTCAAAAAGTAATTCAAGATTATTGTTATTCCTATATAATTCTTATATATGTGAATACGAATCCGTTTTCCTTTTTCTCCGTAACCAATCTTCTCATTTACGATTAACATCTTCTGGAGTCCTTTTTGAGCGAATCTATTTACATAGAAAAATGGAAGATCTTGTCGAAGTCTTTGTTAATGATTTTCGGGGCATCCTATGCTTCCTCAAGGATCCTTTCATTCATTATGTTAGATATCAAGGAAAATAAATTCTGGCTTCAAAAGATACGCCTCTTCTGATGAATAAATGGAAATATTACCTTGTCAGTTTATGGCAATGTCATTTTTATGTATGGTCTCACCCGGGAAGGATCTATATAAACCAATTATCCAAGCATTCCCTCGACTTTTTGGGTTATTTTTCAAGTGTGCCACTAAATCCTTCAATGGTGCGGAGTCAAATGCTAGAAAATTAATTTATAATAAAGAATGCTCCCAAGAAGCTCGATACAATAGTTCCAATTATTCCTCTGATTGGATCATTGGCTAAAGCGAAATTTTGTAACGCATTAGGGCATCCCATTAGTAAGCCGACTTGGGCCGATTTATCGGATTTTGATATTATCAATCGATTTGTGCGTATATGCAAAAATATTTCTCATTATTACAGCGGATCCTC
>GAB_TR4_matK_KX897942
GCCTCCTCTTTACATTTATTGCGGTTCTTTCTTCATGAGTATTCTAATGGTAATATTCTTATTATTCCAAATAAATCTATTTCTATTTTTTCAAAAAGTAATTCAAGATTATTGTTATTCCTATATAATTCTTATATATGTGAATACGAATCCGTTTTCCTTTTTCTCCGTAACCAATCTTCTCATTTACGATTAACATCTTCTGGAGTCCTTTTTGAGCGAATCTATTTACATAGAAAAATGGAAGATCTTGTCGAAGTCTTTGTTAATGATTTTCGGGGCATCCTATGCTTCCTCAAGGATCCTTTCATTCATTATGTTAGATATCAAGGAAAATAAATTCTGGCTTCAAAAGATACGCCTCTTCTGATGAATAAATGGAAATATTACCTTGTCAGTTTATGGCAATGTCATTTTTATGTATGGTCTCACCCGGGAAGGATCTATATAAACCAATTATCCAAGCATTCCCTCGACTTTTGGGTTATTTTTCAAGTGTGCCACTAAATCCTTCAATGGTGCGGAGTCAAATGCTAGAAAATTAATTTATAATAAAGAATGCTCCCAAGAAGCTCGATACAATAGTTCCAATTATTCCTCTGATTGGATCATTGGCTAAAGCGAAATTTTGTAACGCATTAGGGCATCCCATTAGTAAGCCGACTTGGGCCGATTTATCGGATTTTGATATTATCAATCGATTTGTGCGTATATGCAAAAATATTTCTCATTATTACAGCGGATCCTC
>GAB_TS1_matK_KX897943
GCCTCCTCTTTACATTTATTGCGGTTCTTTCTTCATGAGTATTCTAATGGTAATATTCTTTTTATTCTAAATAAATCTATTTCTTTTTTTTCAAAAAGTAATTCAAGATTATTATTATTCCTATATAATTCTTATATATGTGAATACGAATCCCTTTTCCTTTTTCTCCGTAACCAATCTTCTCATTTACGATTAACATCTTCTGGAGTCCTTTTTGAGCGAATCTATTTACATAGAAAAATGGAGGATCTTGCCGAAGTTTTTGTTAATGATTTTCGGGGCATCCTATGCTTCCTCAAGGATCCTTTCATTCATTATGTTAGATATCAAGGAAAATCAATTCTGTCTTCAAAAGATACGCCTCTTCTGATGAATAAATGGAAATATTGCCTTGTCAGTTTATGGCAATGTCATTTTTATGTATGGTCTCACCCAGGAAGGATCTATATAAACCAATTATCCAAGCATTCCCTCGACTTTTTGGGTTATTTTTCAAGTGTGCCACTAAATCCTTCAATGGTGCCGAGTCAAATGCTAGAAAATTCATTTGTAATAAATAATGCTCCTAAGAAACTCGATACAATAGTTCCAATTATTCCTCTGATTGAATCATTGGCTAAAGCGAAATTTTGTAACGCATTAGGGCATCCCATTAGTAAGCCGACTTGGGCCGATTTATCGGATTTTGATATTCTAAATCGATTTGTGCGTATATGCACAAATCTTTCTCATTATTACAGCGGATCCTC
>GAB_TS3_matK_KX897944
GCCTCCTCTTTACTTTATTGCGGTTCTTTCTTCATGAGTATTCTAATGGTAATATTCTTATTATTCCAAATAAATCTATTTCTATTTTTTCAAAAAGTAATTCAAGATTATTGTTATTCCTATATAATTCTTATATATGTGAATACGAATCCGTTTTCCTTTTTCTCCGTAACCAATCTTCTCATTTACGATTAACATCTTCTGGAGTCCTTTTTGAGCGAATCTATTTACATAGAAAAATGGAAGATCTTGTCGAAGTCTTTGTTAATGATTTTCGGGGCATCCTATGCTTCCTCAAGGATCCTTTCATTCATTATGTTAGATATCAAGGAAAATAAATTCTGGCTTCAAAAGATACGCCTCTTCTGATGAATAAATGGAAATATTACCTTGTCAGTTTATGGCAATGTCATTTTTATGTATGGTCTCACCCGGGAAGGATCTATATAAACCAATTATCCAAGCATTCCCTCGACTTTTTGGGTTATTTTTCAAGTGTGCCACTAAATCCTTCAATGGTGCGGAGTCAAATGCTAGAAAATTAATTTATAATAAAGAATGCTCCCAAGAAGCTCGATACAATAGTTCCAATTATTCCTCTGATTGGATCATTGGCTAAAGCGAAATTTTGTAACGCATTAGGGCATCCCATTAGTAAGCCGACTTGGGCCGATTTATCGGATTTTGATATTATCAATCGATTTGTGCGTATATGCAAAAATATTTCTCATTATTACAGCGGATCCTC
